# Supplementary material for: A novel PD-1/PD-L1 pathway molecular typing-related signature for predicting prognosis and the tumor microenvironment in breast cancer
Source: Discov Oncol. 2023 May 8;14:59. doi: 10.1007/s12672-023-00669-4 (PMC10167089; doi:10.1007/s12672-023-00669-4)
Supplement: Supplementary file 1 [file 12672_2023_669_MOESM1_ESM.xlsx]

## Sheet: S1
Table S1: PD-1/PD-L1 signal pathway gene symbol
	Gene Symbol
1	HIF1A
2	EGF
3	EGFR
4	HRAS
5	KRAS
6	NRAS
7	RAF1
8	MAP2K1
9	MAP2K2
10	MAPK1
11	MAPK3
12	FOS
13	JUN
14	EML4
15	ALK
16	PIK3R1
17	PIK3R2
18	PIK3R3
19	PIK3CA
20	PIK3CD
21	PIK3CB
22	PTEN
23	AKT1
24	AKT2
25	AKT3
26	MTOR
27	RPS6KB1
28	RPS6KB2
29	CHUK
30	IKBKB
31	IKBKG
32	NFKBIA
33	NFKBIB
34	NFKBIE
35	NFKB1
36	RELA
37	IFNG
38	IFNGR1
39	IFNGR2
40	JAK1
41	JAK2
42	STAT1
43	STAT3
44	TLR2
45	TLR4
46	TLR9
47	TIRAP
48	MYD88
49	TRAF6
50	NFATC1
51	NFATC2
52	NFATC3
53	TICAM1
54	TICAM2
55	CD274
56	PDCD1
57	PTPN6
58	PTPN11
59	BATF3
60	BATF
61	BATF2
62	CSNK2A1
63	CSNK2A2
64	CSNK2A3
65	CSNK2B
66	CD4
67	LCK
68	CD3E
69	CD3G
70	CD247
71	CD3D
72	ZAP70
73	MAP3K3
74	MAP2K3
75	MAP2K6
76	MAPK11
77	MAPK12
78	MAPK13
79	MAPK14
80	LAT
81	PLCG1
82	PPP3CA
83	PPP3CB
84	PPP3CC
85	PPP3R1
86	PPP3R2
87	RASGRP1
88	CD28
89	PRKCQ

## Sheet: S2
Table S2: clinical information of TCGA
	Age	ER	PR	HER2	Stage	Cluster	PD-1/PD-L1 pathway
TCGA-C8-A12Q	78	Negative	Negative	Positive	Stage IIIA	1	0.120853
TCGA-AR-A0TY	54	Positive	Negative	Negative	Stage IIA	1	-0.167711
TCGA-E9-A226	45	NA	NA	NA	Stage IIIA	1	-0.0352558
TCGA-BH-A0HO	48	Positive	Positive	Negative	Stage IIA	1	0.0659718
TCGA-A8-A076	66	Positive	Positive	Positive	Stage IIA	1	0.0268521
TCGA-BH-A1F2	53	Positive	Positive	Positive	Stage IIIB	1	-0.113212
TCGA-OL-A66H	74	Positive	Positive	NA	Stage IB	1	0.0351736
TCGA-A7-A6VX	68	Positive	Positive	Negative	Stage IIA	1	-0.080132
TCGA-A2-A0YJ	39	Positive	Negative	Negative	Stage IIIA	1	-0.0041591
TCGA-E2-A1B0	50	Negative	Negative	Positive	Stage IIIA	1	0.269095
TCGA-A7-A26J	49	Positive	Positive	Negative	Stage IIA	1	0.0142144
TCGA-A8-A08Z	76	Positive	Positive	Negative	NA	1	0.192371
TCGA-E9-A1RH	63	NA	NA	NA	Stage IIA	1	-0.0968932
TCGA-D8-A1XR	56	Positive	Positive	Negative	Stage IIB	1	-0.239988
TCGA-AQ-A0Y5	70	Positive	Positive	Positive	Stage IIIA	1	-0.0918198
TCGA-A7-A13F	44	Positive	Positive	Equivocal	Stage IIIA	1	-0.183028
TCGA-A2-A0CT	71	Positive	Negative	Equivocal	Stage IIA	1	-0.260029
TCGA-A7-A0DC	63	Positive	Negative	Negative	Stage IA	1	-0.41172
TCGA-C8-A12X	62	Positive	Positive	Negative	Stage IIB	1	-0.0055284
TCGA-AR-A1AS	54	Positive	Positive	Negative	Stage IIB	1	-0.12107
TCGA-AN-A0G0	56	Negative	Negative	Negative	Stage IIA	1	0.292478
TCGA-E9-A1NG	62	Positive	Positive	Negative	Stage IIA	1	0.245066
TCGA-BH-A0AV	52	Negative	Negative	NA	Stage I	1	0.0607873
TCGA-D8-A1XT	61	Negative	Negative	Positive	Stage IIA	1	0.292322
TCGA-AC-A62Y	79	Positive	Positive	Negative	Stage IIB	1	-0.0696661
TCGA-AR-A254	50	Positive	Positive	Positive	Stage IIIA	1	0.0965435
TCGA-AR-A24S	61	Positive	Positive	Negative	Stage I	1	0.197169
TCGA-BH-A0GY	67	Positive	Positive	Negative	Stage IIA	1	0.182375
TCGA-D8-A27H	72	Negative	Negative	Negative	Stage IIA	1	0.0495117
TCGA-AR-A24Z	57	Positive	Positive	Negative	Stage IIA	1	-0.116416
TCGA-A2-A0YH	53	Positive	Positive	Negative	Stage IIIA	1	0.140117
TCGA-BH-A0H6	82	Positive	Positive	Negative	Stage I	1	-0.150736
TCGA-C8-A1HL	38	Positive	Negative	Equivocal	Stage IIIA	1	-0.306178
TCGA-E9-A1NI	51	Positive	Positive	Negative	Stage IIA	1	-0.357048
TCGA-E9-A1RI	43	NA	NA	NA	Stage IIIA	1	-0.0597623
TCGA-OL-A5RW	40	Negative	Negative	NA	Stage IIA	1	-0.213824
TCGA-A8-A07R	80	Negative	Negative	Positive	Stage IIIC	1	-0.168556
TCGA-E9-A228	58	NA	NA	NA	Stage IIB	1	-0.238982
TCGA-EW-A2FR	59	Negative	Negative	Equivocal	Stage IIIC	1	-0.0675356
TCGA-C8-A131	82	Negative	Negative	Negative	Stage IIIA	1	-0.0820447
TCGA-A8-A07W	76	Positive	Positive	Negative	Stage IV	1	-0.0163765
TCGA-E9-A22G	47	Negative	Negative	Positive	Stage IIA	1	-0.00795414
TCGA-A2-A0SV	63	Positive	Positive	Equivocal	Stage IV	1	-0.0234245
TCGA-E2-A152	56	Positive	Negative	Positive	Stage I	1	-0.109298
TCGA-E9-A24A	69	NA	NA	NA	Stage IIA	1	0.0601288
TCGA-AN-A04A	36	Positive	Positive	Negative	Stage IIIA	1	-0.121684
TCGA-A7-A6VW	48	Negative	Negative	Negative	Stage IIA	1	-0.130889
TCGA-BH-A1FD	68	Positive	Positive	Negative	Stage I	1	0.00677429
TCGA-B6-A0WW	58	Positive	Positive	NA	NA	1	-0.180908
TCGA-C8-A12O	50	Positive	Positive	Negative	Stage IIA	1	0.271326
TCGA-C8-A278	61	Negative	Negative	Positive	Stage IIIA	1	0.233899
TCGA-D8-A1Y2	71	Positive	Positive	Indeterminate	Stage IIA	1	0.368736
TCGA-D8-A73W	79	Positive	Negative	Negative	Stage IIIA	1	0.141702
TCGA-E2-A1LI	57	Negative	Negative	Equivocal	Stage IIB	1	0.131809
TCGA-BH-A1FN	34	Positive	Positive	NA	Stage IIA	1	-0.024924
TCGA-EW-A6S9	34	Positive	Positive	Positive	Stage IIA	1	-0.136985
TCGA-BH-A0DI	63	Positive	Positive	Negative	Stage IIB	1	0.178015
TCGA-D8-A1JJ	54	Positive	Positive	Negative	Stage IIA	1	0.143879
TCGA-A2-A0YF	67	Positive	Negative	Negative	Stage I	1	-0.0350654
TCGA-D8-A1JA	60	Negative	Negative	Positive	NA	1	0.120972
TCGA-AR-A256	45	Negative	Negative	Negative	Stage IIA	1	0.0362623
TCGA-AR-A0U3	59	Positive	Positive	Negative	Stage IIB	1	0.10314
TCGA-D8-A27W	55	Positive	Positive	Equivocal	Stage IIIB	1	-0.079486
TCGA-A8-A095	45	Positive	Positive	Negative	Stage I	1	-0.10162
TCGA-BH-A1F8	90	Positive	Positive	Positive	Stage IIIB	1	-0.154721
TCGA-D8-A1X5	81	Positive	Positive	Positive	Stage IIIC	1	-0.0688785
TCGA-D8-A27F	40	Negative	Negative	Negative	Stage IIA	1	-0.0224495
TCGA-LL-A740	61	Negative	Negative	Equivocal	Stage IA	1	0.0680192
TCGA-C8-A12Y	44	NA	NA	NA	Stage IIB	1	-0.113189
TCGA-OL-A5RZ	57	Positive	Negative	NA	Stage IA	1	-0.25245
TCGA-BH-A0BR	59	Positive	Positive	Negative	Stage I	1	0.237509
TCGA-UL-AAZ6	73	Positive	Positive	Positive	Stage IIA	1	-0.365877
TCGA-D8-A1XS	48	Positive	Positive	Positive	Stage IIIC	1	0.0222437
TCGA-BH-A0B1	66	Positive	Positive	Negative	Stage IIB	1	-0.0536596
TCGA-D8-A1JH	56	Positive	Positive	Negative	Stage IA	1	0.239094
TCGA-B6-A0I9	62	Indeterminate	Positive	NA	Stage IV	1	0.0228086
TCGA-D8-A1JF	79	Negative	Negative	Negative	Stage IIIA	1	0.055435
TCGA-A2-A25E	34	Positive	Positive	Equivocal	Stage IIIA	1	-0.114203
TCGA-A7-A2KD	53	Positive	Positive	Positive	Stage IIIA	1	-0.0172554
TCGA-A8-A08J	52	Positive	Negative	Negative	Stage IV	1	-0.19397
TCGA-BH-A18L	50	Positive	Positive	Negative	Stage IIIA	1	-0.131447
TCGA-A7-A26E	71	Positive	Positive	Negative	Stage IIIA	1	-0.192341
TCGA-E2-A1LB	41	Negative	Negative	Positive	Stage IIB	1	-0.0438699
TCGA-A8-A0A1	84	Positive	Positive	Negative	Stage IIA	1	0.286795
TCGA-AO-A12H	69	Positive	Positive	Negative	Stage IIA	1	-0.188876
TCGA-AR-A250	58	Positive	Negative	Equivocal	Stage IIA	1	0.149316
TCGA-BH-A18U	72	Positive	Positive	Positive	Stage IIIA	1	-0.13562
TCGA-C8-A27A	48	Positive	Positive	Negative	Stage IIB	1	-0.284354
TCGA-E9-A247	59	NA	NA	NA	Stage IA	1	-0.432093
TCGA-A8-A085	44	Positive	Positive	Negative	Stage IIB	1	-0.310942
TCGA-E9-A229	37	NA	NA	NA	Stage IA	1	0.12923
TCGA-A2-A25B	39	Positive	Positive	Equivocal	Stage IIB	1	0.0504517
TCGA-A7-A0DA	62	Negative	Negative	Negative	Stage IIA	1	-0.0895165
TCGA-A7-A0CD	66	Positive	Positive	Equivocal	Stage I	1	-0.112633
TCGA-GI-A2C9	58	Negative	Negative	Negative	Stage IIB	1	0.0213746
TCGA-BH-A1EO	68	Positive	Positive	Negative	Stage IIA	1	0.214806
TCGA-AC-A62X	72	Positive	Negative	NA	Stage IIA	1	-0.05761
TCGA-A7-A4SE	54	Negative	Negative	Negative	Stage IIA	1	-0.0467286
TCGA-BH-A1F6	51	Negative	Negative	Negative	NA	1	0.185178
TCGA-AR-A1AH	51	Positive	Negative	Negative	Stage IIB	1	-0.214539
TCGA-E2-A10A	41	Positive	Positive	Positive	Stage IIB	1	-0.0591008
TCGA-B6-A0IA	51	Positive	Positive	NA	Stage IIA	1	-0.342474
TCGA-B6-A0WT	61	Positive	Positive	NA	Stage IIB	1	-0.243415
TCGA-A8-A08T	64	Positive	Positive	Positive	Stage IV	1	-0.259093
TCGA-BH-A1ES	35	Positive	Positive	Negative	Stage IIB	1	-0.237754
TCGA-C8-A12W	49	Positive	Positive	Negative	Stage IIIB	1	0.0447551
TCGA-BH-A0E7	79	Positive	Positive	Negative	Stage IIB	1	-0.116989
TCGA-E9-A22H	42	Positive	Positive	Positive	Stage IIB	1	0.0547656
TCGA-D8-A140	62	Positive	Positive	Positive	Stage IIB	1	0.00577263
TCGA-BH-A201	64	Positive	Positive	Negative	Stage IA	1	0.00514093
TCGA-D8-A1Y3	61	Positive	Positive	Indeterminate	Stage IIIA	1	-0.0438772
TCGA-EW-A1OZ	56	Positive	Negative	Equivocal	Stage IIA	1	-0.0716348
TCGA-E2-A109	64	Positive	Negative	Equivocal	Stage IIA	1	0.00502729
TCGA-OL-A6VR	48	Positive	Positive	Negative	Stage IA	1	-0.277849
TCGA-AN-A0AL	41	Negative	Negative	Negative	Stage IIIB	1	0.351897
TCGA-E9-A5FL	65	Negative	Negative	Negative	Stage IIB	1	-0.288445
TCGA-A8-A084	81	Positive	Negative	Negative	Stage IIB	1	-0.179321
TCGA-E2-A1L9	40	Positive	Positive	Negative	Stage IIA	1	-0.0609419
TCGA-EW-A1PH	52	Negative	Negative	Negative	Stage IIA	1	-0.0766278
TCGA-E9-A1N4	41	Positive	Positive	Positive	Stage IIIA	1	0.332107
TCGA-E2-A9RU	90	Positive	Negative	Equivocal	Stage IIIC	1	-0.311338
TCGA-A8-A06O	60	Positive	Positive	Negative	Stage I	1	-0.286241
TCGA-AR-A255	62	Positive	Positive	Positive	Stage I	1	0.211226
TCGA-A7-A0CJ	57	Positive	Positive	Negative	Stage IIA	1	-0.0311905
TCGA-AO-A03P	54	Positive	Positive	Negative	Stage IIB	1	-0.350462
TCGA-E2-A1LK	84	Negative	Negative	Equivocal	Stage IIIC	1	-0.136087
TCGA-A7-A26H	72	Positive	Negative	Equivocal	Stage IIA	1	0.0586007
TCGA-A8-A06R	69	Positive	Negative	Positive	Stage IIB	1	-0.216075
TCGA-UU-A93S	63	Negative	Negative	Positive	Stage IV	1	-0.178937
TCGA-E9-A1RD	67	NA	NA	NA	Stage IIA	1	-0.335454
TCGA-AR-A24V	52	Positive	Positive	Negative	Stage IIB	1	0.0834669
TCGA-E2-A14N	37	Negative	Negative	Negative	Stage IIB	1	0.0599088
TCGA-A2-A0YC	59	Positive	Positive	NA	Stage IIB	1	-0.062247
TCGA-A8-A097	65	Positive	Positive	Positive	Stage IIB	1	-0.311475
TCGA-A8-A07O	51	Negative	Negative	Negative	Stage IIA	1	0.250283
TCGA-AO-A1KS	69	Positive	Positive	Equivocal	Stage IIA	1	0.0239952
TCGA-E9-A1RB	40	NA	NA	NA	Stage IIA	1	-0.194094
TCGA-AO-A0JM	40	Positive	Positive	Positive	Stage IIB	1	-0.129836
TCGA-A8-A07I	69	Positive	Negative	Positive	Stage IIIA	1	0.296324
TCGA-B6-A0RG	26	Negative	Negative	NA	Stage IIB	1	-0.295395
TCGA-D8-A1JD	41	Positive	Positive	Negative	Stage IIB	1	0.277862
TCGA-AN-A0AS	70	Positive	Negative	Negative	Stage IIIA	1	0.138052
TCGA-A8-A08S	71	Positive	Positive	Positive	Stage IIA	1	0.0456544
TCGA-D8-A1XY	74	Positive	Positive	Positive	Stage IIA	1	-0.119073
TCGA-D8-A1XZ	81	Positive	Negative	Negative	Stage IIIA	1	0.0447133
TCGA-D8-A1JT	70	Positive	Positive	Equivocal	Stage IIA	1	-0.27935
TCGA-D8-A1XF	45	Positive	Positive	Negative	Stage IIA	1	-0.229041
TCGA-D8-A1JE	62	Positive	Positive	Negative	Stage IIA	1	-0.0255068
TCGA-D8-A1XC	85	Positive	Positive	Negative	Stage IIIB	1	-0.191863
TCGA-AR-A1AV	68	Positive	Positive	Negative	Stage IIB	1	-0.150229
TCGA-A2-A0YT	56	Positive	Negative	NA	Stage IIIB	1	0.0387396
TCGA-C8-A12P	55	Negative	Negative	Positive	Stage IIB	1	0.0949582
TCGA-LL-A5YP	49	Positive	Negative	Negative	Stage IIB	1	0.167063
TCGA-B6-A402	47	Negative	Negative	Negative	Stage I	1	-0.367873
TCGA-A8-A08G	41	Positive	Positive	Positive	Stage IIA	1	-0.182088
TCGA-D8-A1X9	66	Positive	Positive	Indeterminate	Stage IIB	1	0.226543
TCGA-BH-A1FM	44	Positive	Negative	NA	Stage IIIA	1	-0.234242
TCGA-BH-A18K	46	Positive	Positive	Negative	Stage I	1	-0.38059
TCGA-BH-A203	78	NA	NA	NA	Stage IIB	1	0.124725
TCGA-OL-A6VO	43	Negative	Negative	Negative	Stage IA	1	-0.0521992
TCGA-A8-A092	48	Positive	Positive	Negative	Stage IIIA	1	-0.223334
TCGA-A7-A0CH	79	NA	NA	NA	Stage IIA	1	-0.209594
TCGA-AN-A0XP	69	Positive	Positive	Positive	Stage IIIA	1	-0.107156
TCGA-AN-A0XN	68	Negative	Positive	Negative	Stage IIIA	1	0.151362
TCGA-C8-A12Z	45	Negative	Negative	Positive	Stage IIB	1	-0.145347
TCGA-B6-A0WY	40	Positive	Negative	NA	Stage IIIA	1	0.0767386
TCGA-BH-A0HQ	56	Positive	Positive	Negative	Stage IIA	1	-0.345981
TCGA-AC-A7VC	56	Negative	Negative	Negative	Stage IIB	1	-0.246815
TCGA-C8-A12N	58	Positive	Positive	Negative	Stage IIA	1	-0.180324
TCGA-E9-A1N3	70	NA	NA	NA	Stage IIIA	1	-0.253807
TCGA-BH-A0EB	69	Positive	Positive	Equivocal	Stage IA	1	0.293047
TCGA-E9-A1NF	60	Positive	Positive	Negative	Stage IIA	1	-0.112823
TCGA-A2-A1FW	62	Positive	Negative	Negative	Stage IIIA	1	0.0509604
TCGA-AN-A0FL	62	Negative	Negative	Positive	Stage IIA	1	-0.201563
TCGA-5T-A9QA	52	Positive	Negative	Equivocal	Stage IIA	1	-0.345071
TCGA-AR-A1AY	65	Negative	Negative	Negative	Stage I	1	0.113684
TCGA-EW-A1P8	58	Negative	Negative	Negative	Stage IIIC	1	0.22272
TCGA-A2-A04R	36	Positive	Positive	Equivocal	Stage IA	1	-0.279301
TCGA-BH-A0AY	62	Positive	Positive	Negative	Stage IIA	1	-0.088366
TCGA-A2-A3XT	45	Negative	Negative	Negative	Stage IIB	1	0.129378
TCGA-AR-A0TZ	43	Positive	Positive	Equivocal	Stage IIIA	1	-0.0569048
TCGA-C8-A1HI	40	Positive	Positive	Negative	Stage IIIA	1	-0.402856
TCGA-EW-A1P0	55	Positive	Negative	Negative	Stage IIB	1	-0.0254618
TCGA-A2-A0ER	63	Positive	Positive	Equivocal	Stage IB	1	0.19295
TCGA-AR-A251	51	Positive	Negative	Equivocal	Stage IIIA	1	0.0108173
TCGA-LL-A6FR	50	Negative	Positive	Equivocal	Stage IIA	1	-0.341311
TCGA-D8-A27N	36	Positive	Positive	Positive	Stage IIIA	1	0.197306
TCGA-BH-A6R8	46	Positive	Positive	NA	Stage IIA	1	-0.0363903
TCGA-AO-A124	38	Negative	Negative	Negative	Stage IIA	1	-0.0997776
TCGA-AR-A1AR	50	Negative	Negative	Negative	Stage IIIA	1	0.299562
TCGA-A7-A3RF	79	Positive	Positive	Negative	Stage IIA	1	-0.230975
TCGA-BH-A0WA	82	Negative	Negative	Negative	Stage I	1	0.158472
TCGA-D8-A1J9	48	Positive	Negative	Positive	Stage IA	1	-0.11675
TCGA-EW-A1PE	56	Positive	Positive	Negative	Stage IIA	1	0.29541
TCGA-D8-A147	45	Negative	Negative	Negative	NA	1	0.16093
TCGA-BH-A0BV	78	Positive	Positive	Negative	Stage IIB	1	0.18144
TCGA-AC-A2BK	78	Negative	Negative	Negative	Stage IIIA	1	-0.0600428
TCGA-A2-A0T7	51	Positive	Positive	Negative	Stage IIA	1	0.0849869
TCGA-D8-A1Y1	80	Positive	Positive	Negative	Stage IIIA	1	-0.299119
TCGA-BH-A204	80	NA	NA	NA	Stage IIB	1	-0.204459
TCGA-E2-A14T	52	Positive	Positive	Negative	Stage IIA	1	-0.138834
TCGA-C8-A1HO	34	Positive	Positive	Negative	Stage IIIC	1	-0.0968426
TCGA-A7-A13E	62	Positive	Negative	Equivocal	Stage IIB	1	-0.0887593
TCGA-D8-A1XG	86	Positive	Negative	Negative	Stage IIIB	1	-0.16747
TCGA-A2-A04Y	53	Positive	Positive	Negative	Stage IIB	1	-0.14152
TCGA-E9-A5UP	63	NA	NA	NA	Stage IIA	1	0.0216669
TCGA-AC-A2QJ	48	Negative	Negative	Negative	Stage IIIB	1	-0.118751
TCGA-AN-A041	29	Positive	Negative	Positive	Stage IIB	1	-0.0496127
TCGA-E9-A2JS	72	NA	NA	NA	Stage IIB	1	-0.224992
TCGA-D8-A1XU	56	Positive	Positive	Negative	Stage IA	1	-0.24498
TCGA-BH-A1FJ	66	Negative	Positive	NA	Stage IIIA	1	-0.396754
TCGA-AN-A049	62	Positive	Positive	Negative	Stage IIA	1	0.28205
TCGA-A8-A09D	47	Positive	Positive	Negative	Stage IIB	1	0.0334797
TCGA-AC-A23E	50	Positive	Positive	NA	Stage IIB	1	-0.136129
TCGA-BH-A0HF	77	Positive	Positive	Negative	Stage IA	1	-0.163838
TCGA-EW-A1OW	58	Negative	Negative	Negative	Stage IIA	1	0.0605863
TCGA-A7-A13D	46	Negative	Positive	Equivocal	Stage IIA	1	-0.22533
TCGA-B6-A0RH	51	Positive	Positive	NA	Stage IIA	1	-0.272318
TCGA-AR-A24L	26	Positive	Positive	Equivocal	Stage IIB	1	-0.142891
TCGA-AR-A1AU	39	Positive	Positive	Equivocal	Stage IIIA	1	-0.0754044
TCGA-D8-A1X6	80	Positive	Positive	Negative	Stage IIIA	1	-0.122459
TCGA-AR-A2LL	70	Positive	Positive	Equivocal	Stage IIB	1	-0.155908
TCGA-EW-A1P5	77	Positive	Positive	Negative	Stage IIB	1	0.135381
TCGA-AR-A0TP	43	Positive	Negative	Negative	Stage IIA	1	-0.164077
TCGA-AN-A04D	58	Negative	Negative	Negative	Stage IIB	1	-0.363327
TCGA-BH-A0E1	52	Positive	Positive	Equivocal	Stage IIB	1	-0.230468
TCGA-E9-A1R3	70	NA	NA	NA	Stage IIIC	1	0.157617
TCGA-D8-A142	74	Negative	Negative	Equivocal	Stage IIB	1	0.0172148
TCGA-A2-A0ET	58	Positive	Positive	Equivocal	Stage IIIA	1	-0.0391394
TCGA-BH-A1F5	62	Positive	Positive	Negative	Stage IIA	1	-0.279293
TCGA-E2-A15A	45	Positive	Positive	Negative	Stage IIIC	1	0.281261
TCGA-C8-A273	29	Positive	Positive	Negative	Stage IIB	1	-0.045816
TCGA-E9-A1N6	52	Positive	Positive	Positive	Stage IIB	1	0.100189
TCGA-A8-A08X	43	Negative	Negative	Positive	Stage IIIC	1	-0.0828646
TCGA-A1-A0SK	54	Negative	Negative	Negative	Stage IIA	1	-0.260456
TCGA-A8-A086	59	Positive	Positive	Negative	Stage IIA	1	-0.268007
TCGA-E2-A14Y	35	Positive	Positive	Equivocal	Stage IIA	1	-0.10089
TCGA-D8-A1JC	59	Positive	Positive	Negative	Stage IIIA	1	0.108314
TCGA-B6-A0IM	75	Positive	Positive	NA	Stage IIB	1	-0.0449231
TCGA-A2-A0EU	79	Positive	Positive	Negative	Stage IA	1	0.0733468
TCGA-D8-A1JB	54	Positive	Positive	Equivocal	Stage IIB	2	0.368676
TCGA-OL-A5RY	52	Positive	Negative	NA	Stage IIA	2	0.292333
TCGA-D8-A141	40	Positive	Positive	Negative	NA	2	0.354085
TCGA-A8-A09X	62	Negative	Negative	Negative	Stage IIIC	2	0.288249
TCGA-AR-A0TS	46	Negative	Negative	Negative	Stage IIB	2	0.337971
TCGA-AO-A03O	69	Positive	Positive	Negative	Stage IIA	2	0.121208
TCGA-A8-A09M	75	Positive	Positive	Negative	Stage IIIC	2	0.07283
TCGA-B6-A3ZX	50	Negative	Negative	Negative	Stage IV	2	0.314899
TCGA-AR-A24Q	49	Positive	Negative	Negative	Stage IIB	2	0.0737981
TCGA-LL-A441	62	Negative	Negative	Negative	Stage IA	2	0.316387
TCGA-C8-A26W	58	Positive	Positive	Equivocal	Stage IIB	2	0.103952
TCGA-EW-A1J5	59	Positive	Positive	Negative	Stage IIB	2	0.342149
TCGA-EW-A1IW	80	Positive	Positive	Positive	Stage IIB	2	0.0437359
TCGA-BH-A1FU	44	Negative	Negative	NA	Stage IA	2	0.284055
TCGA-E2-A1IH	80	Positive	Positive	Equivocal	Stage I	2	0.0978933
TCGA-B6-A0WS	58	Positive	Positive	NA	NA	2	0.408755
TCGA-E2-A1B6	44	Negative	Negative	Equivocal	Stage IIA	2	0.133373
TCGA-D8-A27L	49	Positive	Positive	Negative	Stage IIIA	2	0.172488
TCGA-E2-A14X	55	Negative	Negative	Negative	Stage IIIA	2	0.140759
TCGA-A2-A04P	36	Negative	Negative	NA	Stage IIIC	2	-0.153221
TCGA-AN-A0XS	63	Negative	Positive	Negative	Stage IIIA	2	0.128234
TCGA-XX-A899	46	Positive	Positive	Negative	Stage IIIA	2	0.303887
TCGA-BH-A1EW	38	Negative	Negative	Negative	Stage IIA	2	0.234633
TCGA-AN-A0FF	32	Positive	Positive	Negative	Stage IA	2	0.0205399
TCGA-LL-A7T0	70	Positive	Positive	Positive	Stage IIB	2	-0.116096
TCGA-E9-A1QZ	61	NA	NA	NA	Stage IIA	2	0.358099
TCGA-AR-A1AK	70	Positive	Positive	Negative	Stage I	2	0.235827
TCGA-A2-A259	70	Positive	Positive	Negative	Stage I	2	0.326768
TCGA-D8-A27G	75	Positive	Positive	Equivocal	Stage IIA	2	0.362835
TCGA-BH-A1EY	79	Positive	Positive	Negative	Stage IIA	2	0.107134
TCGA-BH-A18F	50	Positive	Positive	Negative	Stage IIA	2	-0.0381778
TCGA-AC-A2FO	65	Positive	Negative	Negative	Stage IIB	2	0.242592
TCGA-C8-A8HP	59	Negative	Negative	Positive	Stage IIIA	2	-0.0868648
TCGA-AC-A8OQ	72	Negative	Negative	Indeterminate	Stage IIB	2	0.00306872
TCGA-BH-A0C3	47	Positive	Negative	Negative	Stage I	2	0.31151
TCGA-E2-A15K	58	Positive	Positive	Equivocal	Stage IIB	2	0.224476
TCGA-E9-A1R0	58	NA	NA	NA	Stage IIA	2	-0.0279606
TCGA-A2-A0CR	54	Positive	Positive	Negative	Stage IIB	2	0.200293
TCGA-A2-A0EN	70	Positive	Positive	Equivocal	Stage IIA	2	0.266898
TCGA-A7-A6VV	51	Negative	Negative	Negative	Stage IIA	2	0.185185
TCGA-AQ-A1H3	49	Positive	Positive	Negative	Stage IIIC	2	0.151084
TCGA-E9-A1R2	51	Positive	Negative	Equivocal	Stage IIIC	2	-0.0725358
TCGA-AR-A1AO	47	Positive	Negative	Negative	Stage IIA	2	0.449662
TCGA-EW-A1PA	59	Positive	Positive	Negative	Stage IIB	2	-0.104692
TCGA-AR-A0TR	68	Positive	Positive	Equivocal	Stage IIB	2	-0.165192
TCGA-BH-A0DT	41	Positive	Positive	Negative	Stage IIA	2	0.177222
TCGA-A8-A09A	40	Positive	Positive	Negative	NA	2	0.0626087
TCGA-D8-A146	57	Positive	Positive	Negative	Stage IIA	2	0.0374099
TCGA-A2-A3XY	49	Negative	Negative	Negative	Stage IIB	2	0.3084
TCGA-EW-A1P7	59	Negative	Negative	Equivocal	Stage IIA	2	0.413364
TCGA-S3-A6ZF	64	Positive	Positive	Equivocal	Stage IIA	2	0.108893
TCGA-LD-A9QF	73	Negative	Negative	Positive	Stage IA	2	0.378527
TCGA-A7-A26G	50	Negative	Negative	Negative	Stage IIA	2	0.218655
TCGA-E9-A5FK	60	Positive	Positive	Negative	Stage IIIC	2	0.104364
TCGA-AN-A0AT	62	Negative	Negative	Negative	Stage IIA	2	0.0624725
TCGA-E2-A1IU	60	Positive	Positive	Negative	Stage IA	2	-0.0465913
TCGA-A2-A25F	66	Negative	Positive	Negative	Stage IIA	2	0.501722
TCGA-E9-A2JT	63	NA	NA	NA	Stage IIA	2	0.428617
TCGA-OL-A97C	67	Negative	Negative	NA	Stage IIB	2	0.00727408
TCGA-GM-A2DH	58	Negative	Negative	Negative	Stage I	2	0.401015
TCGA-A2-A0CL	37	Positive	Positive	Negative	Stage IIIA	2	0.519567
TCGA-AN-A0XV	67	Positive	Positive	Positive	Stage IIIA	2	-0.0819013
TCGA-AO-A0J4	41	Negative	Negative	Negative	Stage IA	2	0.34171
TCGA-A8-A07G	65	Positive	Positive	Negative	Stage IIA	2	-0.0697109
TCGA-C8-A8HR	49	NA	NA	NA	Stage IIIA	2	0.158022
TCGA-BH-AB28	53	Positive	Positive	Negative	Stage IIIA	2	0.00322868
TCGA-BH-A2L8	45	Positive	Positive	Negative	Stage IIA	2	0.0984886
TCGA-A2-A0CO	85	Positive	Positive	Negative	Stage IIB	2	0.257875
TCGA-E2-A1IO	37	Positive	Positive	Equivocal	Stage I	2	0.234619
TCGA-C8-A12M	70	Positive	Negative	Negative	Stage IIA	2	-0.178398
TCGA-EW-A1IZ	53	Positive	Positive	Negative	Stage IIIA	2	0.164614
TCGA-D8-A27K	47	Positive	Positive	Negative	Stage IIB	2	0.154534
TCGA-B6-A408	55	Positive	Positive	Equivocal	Stage IIIC	2	-0.0360276
TCGA-E2-A14P	79	Negative	Negative	Positive	Stage IIIC	2	0.150925
TCGA-GM-A2DD	53	Negative	Negative	Equivocal	Stage I	2	0.158419
TCGA-AC-A5XS	74	Positive	Positive	Negative	Stage IIA	2	0.00131471
TCGA-BH-A1FB	60	Positive	Positive	Negative	Stage IIB	2	0.388806
TCGA-A1-A0SG	61	Positive	Positive	Negative	Stage IIB	2	-0.0218568
TCGA-AR-A0TQ	27	Positive	Negative	Equivocal	Stage IIIA	2	0.240491
TCGA-HN-A2NL	56	Negative	Negative	Negative	Stage IIA	2	-0.174035
TCGA-AR-A24X	52	Positive	Positive	Equivocal	Stage IIA	2	0.119405
TCGA-A7-A13H	61	Positive	Positive	Equivocal	Stage IIB	2	0.0861786
TCGA-LD-A66U	44	Positive	Positive	Negative	Stage IIB	2	-0.0901651
TCGA-AR-A2LJ	40	Positive	Positive	Positive	Stage IIIA	2	0.000554498
TCGA-E2-A14U	74	Positive	Positive	Equivocal	Stage I	2	-0.212932
TCGA-D8-A27I	58	Positive	Positive	Negative	Stage IIIA	2	0.0709974
TCGA-BH-A0DG	30	Positive	Negative	Negative	Stage IIA	2	0.152368
TCGA-A2-A0SY	62	Positive	Positive	NA	Stage IIIA	2	0.214174
TCGA-E2-A1AZ	63	Negative	Negative	Indeterminate	Stage IIB	2	0.196669
TCGA-E2-A1B1	45	Positive	Positive	Equivocal	Stage IIB	2	0.316937
TCGA-A2-A3XX	49	Negative	Negative	Negative	Stage IIA	2	-0.13914
TCGA-AR-A1AT	62	Positive	Positive	Positive	Stage IIA	2	0.366649
TCGA-E2-A15C	61	Positive	Positive	Equivocal	Stage I	2	0.0877847
TCGA-BH-A0AW	56	Positive	Negative	Positive	Stage IIA	2	0.18039
TCGA-BH-A209	77	Positive	Positive	NA	Stage I	2	0.310858
TCGA-OL-A66N	59	Positive	Negative	NA	Stage IIIC	2	-0.269465
TCGA-BH-A1F0	80	Negative	Indeterminate	Negative	Stage IIA	2	0.381165
TCGA-B6-A0IN	45	Positive	Negative	NA	NA	2	-0.0824473
TCGA-E2-A15I	44	Positive	Positive	Equivocal	Stage IIA	2	0.0997402
TCGA-A8-A09K	68	Positive	Positive	Negative	Stage IIA	2	0.0621235
TCGA-AC-A2FF	40	Positive	Positive	NA	Stage IIB	2	0.152515
TCGA-AR-A0TX	64	Positive	Positive	Positive	Stage IIA	2	0.462579
TCGA-B6-A0IP	74	Positive	Positive	NA	Stage IA	2	-0.177851
TCGA-BH-A1EU	83	Positive	Positive	Negative	Stage I	2	0.20685
TCGA-Z7-A8R5	61	Positive	Positive	Negative	Stage IIIA	2	-0.0751984
TCGA-D8-A1Y0	65	Positive	Positive	Negative	Stage IIIA	2	0.271501
TCGA-BH-A0B6	47	Positive	Positive	Positive	Stage I	2	0.405847
TCGA-D8-A1XM	57	Positive	Positive	Negative	Stage IA	2	0.251458
TCGA-E2-A10C	54	Positive	Positive	Negative	Stage IIB	2	-0.164014
TCGA-E2-A15M	66	Positive	Positive	Negative	Stage IIA	2	0.339448
TCGA-A2-A0SX	48	Negative	Negative	Negative	Stage IA	2	0.293254
TCGA-AO-A1KQ	84	Positive	Positive	Negative	Stage IIIB	2	-0.0730555
TCGA-BH-A0W5	77	Positive	Positive	Equivocal	Stage IIA	2	0.334413
TCGA-AR-A2LH	55	Negative	Negative	Equivocal	Stage III	2	0.403225
TCGA-BH-A0BF	56	Positive	Positive	Negative	Stage IIB	2	0.367573
TCGA-BH-A0B7	42	Positive	Positive	Positive	Stage IIB	2	0.319633
TCGA-LL-A440	61	Positive	Positive	Equivocal	Stage IA	2	0.113194
TCGA-BH-A42V	41	Positive	Positive	Negative	Stage IB	2	-0.0741011
TCGA-BH-A0HB	55	Positive	Positive	Equivocal	Stage IA	2	-0.0809071
TCGA-BH-A42U	80	Negative	Negative	Negative	Stage IIA	2	-0.111647
TCGA-A8-A09Q	83	Positive	Positive	Negative	Stage IIIB	2	0.333832
TCGA-GM-A2DF	53	Negative	Negative	Negative	Stage IIA	2	0.0476863
TCGA-BH-A0B0	56	Positive	Positive	Negative	Stage I	2	0.148186
TCGA-E2-A1B5	46	Positive	Positive	Negative	Stage IIA	2	0.268195
TCGA-EW-A1PF	50	Positive	Positive	Negative	Stage IA	2	0.249149
TCGA-AO-A0JG	49	Positive	Positive	Negative	Stage IIIA	2	0.175316
TCGA-D8-A73X	53	Positive	Positive	Negative	Stage IIA	2	-0.331138
TCGA-B6-A0IK	63	Negative	Negative	NA	Stage IIIB	2	0.0578727
TCGA-A2-A0YK	61	Positive	Negative	Negative	Stage IIA	2	0.394807
TCGA-BH-A0E0	38	Negative	Negative	Negative	Stage IIIC	2	-0.13792
TCGA-LL-A5YN	46	Positive	Positive	Equivocal	Stage IIA	2	0.13134
TCGA-BH-A0H5	45	Positive	Positive	NA	Stage I	2	0.473295
TCGA-OL-A5D8	40	Positive	Positive	NA	Stage IIB	2	-0.247005
TCGA-A2-A4RY	46	Positive	Positive	Negative	Stage IIIC	2	0.12218
TCGA-AR-A0U2	47	Positive	Positive	Negative	Stage IIIA	2	0.196597
TCGA-A2-A4S3	59	Positive	Positive	Negative	Stage IIB	2	-0.0134696
TCGA-A2-A0EY	62	Positive	Negative	Positive	Stage IIB	2	0.0851764
TCGA-AC-A2FB	65	Positive	Positive	Positive	Stage IIA	2	0.351168
TCGA-BH-A0DK	49	Positive	Positive	Negative	Stage IIA	2	0.185209
TCGA-LL-A73Y	67	Negative	Negative	Negative	Stage IA	2	0.104284
TCGA-E2-A14Z	64	Positive	Positive	Negative	Stage I	2	0.235343
TCGA-GM-A2DO	54	Positive	Positive	Negative	Stage I	2	0.292059
TCGA-B6-A0RT	39	Negative	Negative	NA	Stage IIIA	2	0.417258
TCGA-AR-A24O	43	Positive	Positive	Negative	Stage IIIA	2	0.19319
TCGA-E9-A248	51	NA	NA	NA	Stage IIA	2	0.233007
TCGA-A2-A0D2	45	Negative	Negative	Negative	Stage IIA	2	0.262347
TCGA-BH-A0W7	49	Positive	Positive	Negative	Stage I	2	0.125597
TCGA-AR-A2LO	46	Positive	Positive	Equivocal	Stage IIB	2	0.140841
TCGA-S3-AA15	51	Negative	Negative	Negative	Stage IIB	2	0.116038
TCGA-A2-A1G4	71	Positive	Positive	Negative	Stage IIIA	2	-0.120672
TCGA-A2-A0T1	55	Negative	Negative	Positive	Stage IIIC	2	0.333552
TCGA-BH-A0E6	69	Negative	Negative	Equivocal	Stage IA	2	-0.324631
TCGA-GM-A2DK	58	Positive	Negative	Negative	Stage I	2	-0.269291
TCGA-B6-A0RV	42	Positive	Positive	NA	Stage IIIA	2	0.166459
TCGA-E2-A15F	64	Positive	Positive	Negative	Stage I	2	-0.00354729
TCGA-WT-AB41	55	Positive	Positive	NA	Stage IIB	2	-0.104227
TCGA-A1-A0SP	40	Negative	Negative	Negative	Stage IIA	2	-0.0482392
TCGA-A2-A4RX	67	Positive	Positive	Negative	Stage IIA	2	0.289587
TCGA-S3-AA17	64	Positive	Positive	Equivocal	Stage IIB	2	0.304521
TCGA-OK-A5Q2	59	Positive	Positive	Negative	Stage II	2	0.151333
TCGA-AR-A252	50	Positive	Positive	Negative	Stage I	2	0.392258
TCGA-BH-A1FE	31	Positive	Positive	NA	Stage IIB	2	0.215505
TCGA-AR-A24H	65	Positive	Positive	Negative	Stage IIA	2	0.0163491
TCGA-EW-A1OV	56	Negative	Negative	Negative	Stage IIB	2	0.446346
TCGA-A7-A3J1	63	Positive	Positive	Negative	Stage IA	2	0.251294
TCGA-AR-A1AX	64	Positive	Positive	Positive	Stage I	2	0.434633
TCGA-E2-A1IK	71	Positive	Positive	Negative	Stage IIA	2	0.146306
TCGA-AQ-A04J	45	Negative	Negative	Negative	Stage IIA	2	0.242546
TCGA-A2-A3XS	62	Negative	Negative	NA	Stage IIIA	2	-0.142093
TCGA-A2-A0YI	62	Positive	Positive	Negative	Stage I	2	0.273919
TCGA-A8-A07C	57	Negative	Negative	Negative	Stage IIA	2	0.142761
TCGA-A2-A0SW	82	Positive	Negative	NA	Stage IV	2	-0.078988
TCGA-OL-A5RU	63	Positive	Positive	NA	Stage IIA	2	0.112027
TCGA-E2-A3DX	43	Positive	Positive	NA	Stage IIIC	2	0.378932
TCGA-A7-A0CG	78	Positive	Negative	Negative	Stage IIA	2	0.191739
TCGA-AO-A0JC	64	Positive	Positive	Negative	Stage IIA	2	0.432623
TCGA-A2-A04X	34	Positive	Positive	Positive	Stage IIA	2	0.20584
TCGA-EW-A1IX	48	Positive	Positive	Negative	Stage IIA	2	0.110083
TCGA-AR-A0TV	66	Positive	Positive	Equivocal	Stage IIA	2	0.240892
TCGA-E2-A1L7	40	Negative	Negative	Negative	Stage IIIA	2	0.0723365
TCGA-BH-A18H	63	Positive	Positive	Positive	Stage IA	2	0.358763
TCGA-C8-A132	56	Positive	Positive	NA	Stage IIB	2	0.254781
TCGA-AQ-A7U7	55	Positive	Positive	Negative	Stage IIIA	2	0.407116
TCGA-E9-A1NE	28	Positive	Positive	Negative	Stage IIB	2	0.430763
TCGA-BH-A1EX	67	Positive	Positive	Positive	Stage IIB	2	0.182414
TCGA-OL-A5S0	66	Positive	Negative	NA	Stage IIB	2	-0.120859
TCGA-AC-A3W5	65	Positive	Positive	NA	Stage IIA	2	0.136338
TCGA-A2-A4S2	62	Positive	Positive	Negative	Stage IIIA	2	0.119527
TCGA-EW-A2FS	41	Positive	Negative	Negative	Stage IIB	2	-0.323962
TCGA-EW-A1J1	38	Positive	Positive	Negative	Stage IIB	2	0.0987943
TCGA-E2-A15T	65	Positive	Positive	Equivocal	Stage IIA	2	-0.220257
TCGA-AR-A1AW	65	Positive	Positive	Equivocal	Stage IIA	2	0.388937
TCGA-D8-A27R	41	Positive	Positive	Equivocal	Stage IIIC	2	0.125544
TCGA-BH-A8G0	54	Positive	Positive	Negative	Stage IIB	2	0.0778854
TCGA-BH-A18I	53	Positive	Positive	Positive	Stage IIA	2	0.333848
TCGA-AR-A0TT	53	Positive	Negative	Negative	Stage IIIA	2	0.412176
TCGA-A2-A3XZ	46	Negative	Negative	Positive	Stage I	2	0.222412
TCGA-LL-A7SZ	49	Positive	Positive	Negative	Stage IIB	2	-0.163241
TCGA-A2-A0D3	42	Positive	Positive	Negative	Stage IA	2	0.0778294
TCGA-EW-A2FV	39	Positive	Positive	Negative	Stage IIIC	2	0.194649
TCGA-A2-A0YD	63	Positive	Positive	NA	Stage IIB	2	0.374435
TCGA-AC-A2BM	41	Positive	Positive	NA	Stage IIB	2	0.0829454
TCGA-A2-A0EP	56	Positive	Negative	Negative	Stage I	2	0.36432
TCGA-LD-A7W5	52	Positive	Positive	Negative	Stage IIIC	2	0.185719
TCGA-A2-A0EQ	64	Negative	Negative	Positive	Stage IIA	2	0.363859
TCGA-AR-A24U	47	Negative	Negative	Positive	Stage IIA	2	0.341405
TCGA-A2-A0T4	62	Positive	Positive	Equivocal	Stage IIA	2	0.0906664
TCGA-EW-A3U0	61	Negative	Negative	Negative	Stage IIIA	2	0.304783
TCGA-A2-A25D	90	Positive	Negative	Negative	Stage IIIC	2	0.244211
TCGA-GM-A2DI	52	Negative	Negative	NA	Stage I	2	0.49511
TCGA-LL-A5YO	50	Negative	Negative	Negative	Stage IA	2	0.1081
TCGA-AC-A3BB	46	Positive	Positive	Negative	Stage IIIA	2	0.106765
TCGA-D8-A13Z	51	Negative	Negative	Negative	NA	2	0.26398
TCGA-B6-A401	47	Positive	Positive	Negative	Stage IIA	2	-0.0826538
TCGA-AO-A0JJ	54	Positive	Positive	Negative	Stage IIB	2	0.134952
TCGA-A2-A0T6	50	Positive	Positive	Negative	Stage IIB	2	0.349512
TCGA-S3-AA0Z	63	Positive	Positive	Equivocal	Stage IIB	2	0.0304232
TCGA-LL-A5YL	64	Positive	Negative	Positive	Stage IIB	2	-0.311394
TCGA-BH-A8FZ	58	Positive	Positive	Equivocal	Stage IA	2	0.302586
TCGA-BH-A0BC	60	Positive	Positive	Negative	Stage IIIC	2	0.131704
TCGA-A8-A0A7	57	Negative	Negative	Positive	Stage IIB	2	0.377315
TCGA-5L-AAT0	42	Positive	Positive	Negative	Stage IIA	2	-0.238783
TCGA-B6-A0WX	40	Negative	Negative	NA	Stage IIIA	2	-0.165782
TCGA-AN-A0FN	61	Positive	Positive	Positive	Stage IA	2	0.334381
TCGA-EW-A1PB	70	Negative	Negative	Negative	Stage IIIA	3	0.459277
TCGA-E2-A10E	64	Positive	Positive	Equivocal	Stage IIA	3	0.117873
TCGA-E2-A1LL	73	Negative	Negative	Negative	Stage IIIA	3	-0.0322374
TCGA-E2-A574	44	Negative	Negative	Equivocal	Stage IIA	3	-0.380644
TCGA-BH-A0BG	73	Negative	Negative	Negative	Stage I	3	0.338841
TCGA-A8-A07B	69	Positive	Positive	Positive	Stage IIA	3	-0.183088
TCGA-E2-A1LA	59	Positive	Positive	Equivocal	Stage IIA	3	0.00837041
TCGA-AN-A0FD	71	Positive	Positive	Positive	Stage IIA	3	-0.140619
TCGA-A2-A0CX	52	Positive	Negative	Positive	Stage IIA	3	-0.0546124
TCGA-A2-A0T2	66	Negative	Negative	Negative	Stage IV	3	-0.145771
TCGA-D8-A1XK	55	Negative	Negative	Negative	Stage IIB	3	0.225357
TCGA-A2-A0T0	59	Negative	Negative	Negative	Stage IIB	3	-0.0249402
TCGA-BH-A202	60	Positive	Positive	Positive	Stage II	3	0.0139305
TCGA-AQ-A54N	51	Negative	Negative	Equivocal	Stage IIA	3	-0.316329
TCGA-AR-A0TW	50	Positive	Positive	Equivocal	Stage IIIA	3	0.259186
TCGA-A1-A0SD	59	Positive	Positive	Negative	Stage IIA	3	0.0530239
TCGA-D8-A1JL	72	Negative	Negative	Negative	Stage IIA	3	0.448882
TCGA-GM-A3XL	49	Negative	Negative	NA	Stage IIA	3	0.105655
TCGA-B6-A0IJ	42	Positive	Positive	NA	Stage IIB	3	0.343902
TCGA-C8-A1HG	50	Positive	Positive	Negative	Stage IIA	3	-0.0219078
TCGA-AN-A0XW	36	Positive	Positive	Positive	Stage IIIA	3	0.357542
TCGA-AR-A1AI	47	Negative	Negative	Equivocal	Stage IIA	3	0.304235
TCGA-3C-AALI	50	Positive	Positive	Positive	Stage IIB	3	0.0391179
TCGA-C8-A12V	55	Negative	Negative	Negative	Stage IIA	3	0.402988
TCGA-AO-A0JD	59	Positive	Positive	Negative	Stage IIIA	3	0.0562773
TCGA-A7-A3J0	62	Positive	Positive	Negative	Stage IIA	3	0.0460797
TCGA-D8-A73U	88	Positive	Positive	Negative	Stage IIA	3	0.397424
TCGA-GM-A2DN	58	Positive	Positive	Negative	Stage IIA	3	0.108206
TCGA-A7-A6VY	48	Negative	Negative	Negative	Stage IIB	3	0.258709
TCGA-AO-A0J6	61	Negative	Negative	Negative	Stage IIA	3	0.304404
TCGA-E9-A22A	74	Positive	Negative	Negative	Stage IIA	3	0.183802
TCGA-AO-A12D	43	Negative	Negative	Positive	Stage IIA	3	0.274169
TCGA-A8-A09I	84	Positive	Positive	Positive	Stage IIA	3	0.204286
TCGA-AR-A1AQ	49	Negative	Negative	Equivocal	Stage IIA	3	0.110389
TCGA-E2-A15J	51	Positive	Positive	Equivocal	Stage I	3	-0.166032
TCGA-AC-A6IW	73	Negative	Negative	Negative	Stage IIA	3	0.333346
TCGA-BH-A0B3	53	Negative	Negative	Negative	Stage IIB	3	0.286511
TCGA-A8-A08I	53	Positive	Positive	Negative	Stage IIA	3	0.358873
TCGA-A2-A0D0	60	Negative	Negative	Negative	Stage IIA	3	0.217289
TCGA-AR-A0U0	73	Negative	Negative	NA	Stage IIB	3	0.348338
TCGA-BH-A0BD	47	Positive	Positive	Negative	Stage IIA	3	0.335791
TCGA-BH-A0BW	71	Negative	Negative	NA	Stage I	3	0.436418
TCGA-E2-A150	48	Negative	Negative	Negative	Stage IIA	3	0.39291
TCGA-A8-A08C	65	Positive	Positive	Positive	Stage IIA	3	-0.174212
TCGA-C8-A12L	67	Negative	Negative	Equivocal	Stage IIA	3	0.294346
TCGA-E9-A22D	38	Positive	Positive	Positive	Stage IIA	3	0.446572
TCGA-A2-A3Y0	57	Positive	Negative	Negative	Stage IIB	3	0.136413
TCGA-PE-A5DE	41	Positive	Positive	Negative	Stage IIA	3	0.358926
TCGA-C8-A275	56	NA	NA	NA	Stage IIA	3	0.435306
TCGA-E2-A108	64	Positive	Positive	Negative	Stage IIIA	3	0.440921
TCGA-A2-A04Q	48	Negative	Negative	Equivocal	Stage IA	3	0.25701
TCGA-B6-A0RS	38	Negative	Negative	NA	Stage IIA	3	0.0813813
TCGA-E2-A14R	62	Negative	Negative	Negative	Stage IIA	3	0.023286
TCGA-D8-A1JK	90	Negative	Positive	Negative	Stage IIA	3	0.25545
TCGA-A8-A08B	52	Positive	Negative	Positive	Stage IIA	3	-0.12183
TCGA-AO-A0J2	41	Negative	Negative	Equivocal	Stage IA	3	0.0535855
TCGA-A2-A04T	62	Negative	Negative	Equivocal	Stage IIA	3	0.102394
TCGA-LL-A8F5	61	Positive	Negative	Negative	Stage IIA	3	-0.0884437
TCGA-AO-A128	61	Negative	Negative	Negative	Stage IIA	3	0.497737
TCGA-BH-A18T	70	Negative	Negative	Positive	Stage IIA	3	0.173277
TCGA-A8-A06X	77	Positive	Negative	Positive	Stage IIB	3	0.195171
TCGA-BH-A18P	60	Positive	Negative	Positive	Stage I	3	0.131253
TCGA-OL-A5D7	70	Negative	Negative	NA	Stage IIA	3	0.116202
TCGA-A8-A06T	75	Positive	Positive	Positive	Stage IIIA	3	0.0224245
TCGA-AC-A23C	62	Positive	Positive	Positive	Stage IIB	3	-0.00549853
TCGA-A8-A08F	59	Positive	Positive	Negative	Stage IIIC	3	0.136759
TCGA-BH-A0DZ	43	Positive	Positive	Positive	Stage IIB	3	0.211265
TCGA-A8-A08P	70	Positive	Positive	Positive	Stage IIIA	3	0.324199
TCGA-AR-A1AJ	83	Positive	Negative	Negative	Stage I	3	0.437726
TCGA-PL-A8LZ	29	NA	NA	NA	Stage IIIB	3	0.386203
TCGA-B6-A0X1	48	Negative	Negative	NA	Stage IIB	3	0.286739
TCGA-E9-A1N8	48	Negative	NA	Negative	Stage IIA	3	-0.0238203
TCGA-A8-A06U	80	Positive	Positive	Positive	Stage IIB	3	-0.0665901
TCGA-C8-A1HM	74	Positive	Positive	Negative	Stage IIA	3	0.200698
TCGA-AR-A0TU	35	Negative	Negative	Negative	Stage IIA	3	0.133495
TCGA-D8-A1XW	53	Negative	Positive	Negative	Stage IIA	3	0.235249
TCGA-AN-A0AK	76	Positive	Negative	Positive	Stage IIA	3	0.0170885
TCGA-E9-A1RF	68	NA	NA	NA	Stage IIIA	3	0.0804274
TCGA-OL-A5DA	61	Positive	Positive	NA	Stage IIA	3	-0.185828
TCGA-E2-A573	48	Negative	Negative	Equivocal	Stage IA	3	0.214017
TCGA-B6-A0X5	61	Positive	Positive	NA	Stage IIB	3	-0.285523
TCGA-A2-A3XU	35	Negative	Negative	NA	Stage IIB	3	-0.22533
TCGA-BH-A0BZ	59	Positive	Positive	Negative	Stage IIIA	3	0.300408
TCGA-A1-A0SI	52	Positive	Positive	Negative	Stage IIB	3	0.41692
TCGA-A2-A0T3	37	Positive	Positive	Equivocal	Stage IB	3	-0.0208067
TCGA-JL-A3YW	49	Positive	Positive	Positive	Stage IIB	3	0.163698
TCGA-AR-A0U4	54	Negative	Negative	Negative	Stage IIA	3	0.483043
TCGA-E9-A1ND	75	Negative	Negative	Positive	Stage IIB	3	0.389044
TCGA-B6-A0IO	66	Positive	Indeterminate	NA	Stage IIA	3	-0.124102
TCGA-B6-A0IQ	40	Negative	Negative	NA	Stage IIIA	3	-0.276577
TCGA-AO-A1KT	78	Positive	Positive	Equivocal	Stage IIA	3	-0.342916
TCGA-A7-A4SD	52	Negative	Negative	Equivocal	Stage IIA	3	0.256414
TCGA-D8-A1XL	34	Positive	Positive	Equivocal	Stage IIB	3	0.110397
TCGA-A8-A08R	52	Negative	Negative	Negative	Stage IIB	3	0.180427
TCGA-D8-A1XQ	69	Negative	Negative	Negative	Stage IIA	3	0.350922
TCGA-C8-A8HQ	53	Positive	Positive	Negative	Stage IIB	3	-0.0795328
TCGA-C8-A138	54	Positive	Negative	Equivocal	Stage IIIA	3	-0.1129
TCGA-A2-A0CM	40	Negative	Negative	Negative	Stage IIA	3	0.389598
TCGA-EW-A1P4	43	Negative	Negative	Negative	Stage IIA	3	0.307311
TCGA-A8-A08L	89	Positive	Negative	Negative	Stage IIIA	3	0.0504191
TCGA-AR-A24R	45	Positive	Positive	Negative	Stage IIIA	3	-0.00232854
TCGA-D8-A143	51	Negative	Negative	Negative	Stage IIA	3	0.208122
TCGA-A2-A1G1	85	Negative	Negative	Equivocal	Stage IIB	3	0.254195
TCGA-E2-A1LG	50	Negative	Negative	Equivocal	Stage IIA	3	-0.0238251
TCGA-E9-A22E	56	Positive	Positive	Positive	Stage IIIA	3	0.0419056
TCGA-EW-A1IY	38	Positive	Positive	Negative	Stage I	3	0.0752233
TCGA-BH-A5IZ	51	Positive	Negative	Negative	Stage IIB	3	-0.00140532
TCGA-A2-A0T5	39	Positive	Positive	Negative	Stage IIA	3	-0.327535
TCGA-AN-A0XU	54	Negative	Negative	Negative	Stage IIA	3	-0.0154739
TCGA-BH-A0B9	44	Negative	Negative	Negative	Stage IA	3	0.0326406
TCGA-5L-AAT1	63	Positive	Positive	Equivocal	Stage IV	3	0.140517
TCGA-BH-A0DD	58	Positive	Positive	Positive	Stage IIB	3	0.160079
TCGA-C8-A12U	46	Positive	Positive	Negative	Stage IIB	3	0.0999073
TCGA-EW-A6SB	62	Negative	Negative	Negative	Stage II	3	0.156393
TCGA-A2-A0ST	62	Negative	Negative	NA	Stage IIA	3	0.469202
TCGA-AN-A0AJ	79	Positive	Positive	Positive	Stage IIB	3	0.274656
TCGA-B6-A0RE	61	Negative	Negative	NA	NA	3	-0.0011266
TCGA-A8-A09R	82	Positive	Positive	Negative	Stage IIB	3	0.307125
TCGA-D8-A1JM	59	Positive	Negative	Negative	Stage IIB	3	0.0219248
TCGA-S3-AA10	65	Negative	Negative	Negative	Stage IIA	3	0.379202
TCGA-C8-A26V	47	Positive	Positive	Negative	Stage IIIA	3	0.0809932
TCGA-BH-A0RX	59	Negative	Negative	Negative	Stage IIA	3	0.119703
TCGA-AN-A0AM	56	Positive	Negative	Negative	Stage IIA	3	0.136072
TCGA-BH-A0EE	68	Negative	Negative	Positive	Stage IIB	3	0.0432792
TCGA-D8-A27M	59	Negative	Negative	Negative	Stage IA	3	0.406112
TCGA-LL-A73Z	55	Positive	Positive	Equivocal	Stage IV	3	-0.160178
TCGA-AO-A129	29	Negative	Negative	Negative	Stage IIB	3	0.116616
TCGA-AO-A0JE	53	Negative	Negative	Positive	Stage IIIA	3	0.18749
TCGA-C8-A1HF	48	Negative	Positive	Positive	Stage IIA	3	0.0970985
TCGA-AR-A5QQ	68	Negative	Negative	Negative	Stage IIIA	3	0.346682
TCGA-AR-A2LN	65	Positive	Positive	Negative	Stage IIA	3	-0.0255971
TCGA-E9-A1R4	66	NA	NA	NA	Stage IA	3	0.320736
TCGA-GM-A2DB	62	Negative	Negative	Negative	Stage IIA	3	-0.0332815
TCGA-BH-A0BL	35	Negative	Negative	Negative	Stage I	3	0.361772
TCGA-A8-A075	42	Positive	Positive	Positive	Stage IIB	3	0.131088
TCGA-E2-A1II	51	Negative	Positive	Negative	Stage I	3	0.394232
TCGA-C8-A27B	48	Negative	Negative	Negative	Stage IIB	3	0.40738
TCGA-BH-A18Q	56	Negative	Negative	Positive	Stage IIB	3	0.196961
TCGA-BH-A18V	48	Negative	Negative	Negative	Stage IIB	3	0.289478
TCGA-E9-A1NC	61	Negative	Positive	Positive	Stage IIB	3	0.135659
TCGA-E2-A159	50	Negative	Negative	NA	Stage IIA	3	0.37461
TCGA-A8-A09N	57	Positive	Positive	Positive	Stage IIIC	3	0.0556655
TCGA-OL-A66P	75	Negative	Negative	NA	Stage IIA	3	0.104533
TCGA-E9-A1N5	45	Positive	Positive	Positive	Stage IIB	3	0.308385
TCGA-OL-A66I	36	Negative	Negative	NA	Stage IIA	3	0.242865
TCGA-BH-A0H3	46	Positive	Positive	NA	Stage I	3	0.0425563
TCGA-BH-A6R9	61	Negative	Positive	Negative	Stage IIA	3	0.326339
TCGA-A8-A0A6	64	Positive	Positive	Negative	Stage IIIC	3	0.199761
TCGA-A2-A0YM	67	Negative	Negative	NA	Stage IIA	3	0.30774
TCGA-BH-A18G	81	Negative	Negative	Negative	Stage IA	3	-0.012889
TCGA-BH-A0DL	64	Positive	Negative	Negative	Stage IIA	3	0.371624
TCGA-E9-A3QA	33	NA	NA	NA	Stage IIA	3	0.420937
TCGA-BH-A0C0	62	Positive	Positive	Equivocal	Stage IIA	3	0.36204
TCGA-BH-A1FC	78	Negative	Negative	Negative	Stage IIA	3	0.280116
TCGA-C8-A26X	58	Negative	Negative	Negative	Stage IIA	3	0.237502
TCGA-E9-A243	52	NA	NA	NA	Stage IIA	3	0.251808
TCGA-C8-A134	52	Negative	Negative	Equivocal	Stage IIA	3	0.285107
TCGA-B6-A0I2	45	NA	NA	NA	Stage IA	3	0.243099
TCGA-A2-A0CW	67	Positive	Positive	Equivocal	Stage IIB	3	-0.00844522
TCGA-A8-A07U	66	Negative	Positive	Negative	Stage IIIA	3	0.431689
TCGA-E2-A1LH	59	Negative	Negative	Negative	Stage I	3	0.104682
TCGA-D8-A1J8	77	Positive	Positive	Negative	Stage IIB	3	0.132169
TCGA-EW-A6SD	32	Negative	Negative	NA	Stage IIB	3	0.338096
TCGA-BH-A0EI	51	Positive	Positive	Negative	Stage IIA	3	-0.229315
TCGA-A8-A06Y	66	Positive	Positive	Negative	Stage IIA	3	-0.316834
TCGA-AR-A5QN	68	Positive	Positive	Positive	Stage IIIC	4	0.0919913
TCGA-LL-A50Y	84	Positive	Positive	Equivocal	Stage IIA	4	-0.34899
TCGA-B6-A0I5	49	Positive	Positive	NA	Stage IIB	4	-0.334842
TCGA-E2-A14Q	50	Positive	Positive	Negative	Stage IIB	4	-0.055362
TCGA-B6-A0I8	46	NA	NA	NA	NA	4	-0.185646
TCGA-BH-A0AU	45	Positive	Positive	Positive	Stage IIA	4	0.0877524
TCGA-AC-A3HN	87	Positive	Positive	Negative	Stage IIB	4	0.173901
TCGA-A2-A04V	39	Positive	Positive	Equivocal	Stage IIA	4	-0.339796
TCGA-E2-A153	51	Positive	Positive	Negative	Stage IIB	4	-0.151958
TCGA-A8-A07J	35	Positive	Positive	Negative	Stage IIB	4	0.0854344
TCGA-A2-A0CQ	62	Positive	Positive	Equivocal	Stage IA	4	-0.295919
TCGA-C8-A1HJ	53	Negative	Negative	Negative	Stage IIA	4	-0.312904
TCGA-E9-A1RA	48	NA	NA	NA	Stage IA	4	-0.0239972
TCGA-E9-A54X	85	Positive	Positive	Negative	Stage IA	4	-0.257342
TCGA-A8-A099	76	Positive	Positive	Positive	NA	4	-0.111257
TCGA-BH-A0DH	63	Positive	Positive	Negative	Stage IIB	4	-0.243593
TCGA-XX-A89A	68	Positive	Positive	Negative	Stage IIB	4	0.189568
TCGA-AR-A1AP	80	Positive	Positive	Equivocal	Stage I	4	0.326702
TCGA-A2-A3KC	55	Positive	Positive	Equivocal	Stage IIB	4	-0.0105563
TCGA-A2-A3XV	46	Positive	Negative	Equivocal	Stage IIA	4	-0.312009
TCGA-C8-A3M8	68	Positive	Positive	Positive	Stage IA	4	-0.396154
TCGA-S3-AA14	47	Positive	Positive	Positive	Stage I	4	-0.118131
TCGA-A2-A0EV	80	Positive	Positive	Negative	Stage IA	4	0.196729
TCGA-E2-A106	34	Positive	Positive	Equivocal	Stage IB	4	-0.338983
TCGA-AC-A3YI	74	Positive	Positive	Positive	Stage IIIC	4	0.20218
TCGA-BH-A0H9	69	Positive	Positive	Equivocal	Stage IIA	4	-0.102201
TCGA-E2-A576	69	Positive	Positive	Equivocal	Stage IA	4	-0.370902
TCGA-A7-A0D9	37	Positive	Negative	Negative	Stage IIA	4	-0.331185
TCGA-E2-A1IG	45	Positive	Positive	Negative	Stage IIB	4	-0.224835
TCGA-AC-A2FK	45	Positive	Positive	NA	Stage IIIC	4	0.306743
TCGA-E2-A14S	65	Positive	Positive	Equivocal	Stage I	4	-0.163969
TCGA-E2-A15R	64	Positive	Positive	Equivocal	Stage IIA	4	-0.270646
TCGA-AO-A0JA	36	Positive	Positive	Negative	Stage IIIC	4	-0.0114728
TCGA-BH-A1ET	55	Positive	Positive	Negative	Stage I	4	0.0401478
TCGA-AC-A8OS	71	Positive	Positive	Positive	Stage IIA	4	-0.113776
TCGA-GM-A5PV	63	Positive	Positive	NA	Stage IIB	4	-0.27897
TCGA-D8-A1JU	51	Positive	Positive	Negative	Stage IA	4	0.299427
TCGA-E2-A1B4	74	Positive	Positive	Negative	Stage IIIA	4	-0.396064
TCGA-AO-A126	39	Positive	Positive	Negative	Stage IIA	4	-0.361671
TCGA-S3-A6ZG	71	Positive	Positive	Negative	Stage IIB	4	-0.0360068
TCGA-EW-A424	51	Positive	Positive	Positive	Stage IIIA	4	-0.479647
TCGA-BH-A1FR	73	Positive	Positive	NA	Stage IIIB	4	0.00314805
TCGA-E9-A6HE	45	Positive	Positive	Negative	Stage IIIC	4	-0.193892
TCGA-JL-A3YX	46	Positive	Positive	Positive	Stage IIA	4	-0.413243
TCGA-BH-A0DQ	42	Positive	Positive	Negative	Stage IIB	4	-0.217024
TCGA-E9-A1RC	56	NA	NA	NA	Stage IIIC	4	-0.219798
TCGA-B6-A0RL	60	Positive	Positive	NA	Stage IIA	4	-0.32362
TCGA-A2-A0CK	60	Positive	Positive	Negative	Stage IIIA	4	-0.230581
TCGA-BH-A0HX	54	Positive	Positive	Negative	Stage IIB	4	-0.245704
TCGA-D8-A1JP	73	Positive	Positive	Negative	Stage IA	4	-0.125478
TCGA-B6-A409	44	Negative	Negative	Equivocal	Stage IIIA	4	-0.192977
TCGA-AN-A03X	74	Positive	Positive	Positive	Stage IIA	4	-0.274392
TCGA-AO-A1KO	46	Positive	Positive	Negative	Stage IIB	4	-0.0838554
TCGA-BH-A18M	39	Positive	Positive	Positive	Stage IIIA	4	0.0744475
TCGA-BH-A0AZ	47	Positive	Positive	Negative	Stage IIIA	4	-0.0710549
TCGA-AR-A2LR	49	Negative	Negative	Negative	Stage I	4	-0.281711
TCGA-B6-A0RP	73	Positive	Positive	NA	NA	4	0.130215
TCGA-3C-AAAU	55	Positive	Positive	Negative	NA	4	-0.27596
TCGA-OL-A66J	80	Positive	Positive	NA	Stage I	4	-0.094807
TCGA-AC-A2FG	79	Positive	Negative	NA	Stage IIB	4	-0.134938
TCGA-E2-A155	58	Positive	Negative	Negative	Stage IIB	4	-0.0679971
TCGA-AC-A6IX	49	Positive	Positive	NA	Stage IIIC	4	-0.129116
TCGA-AO-A0JL	59	Negative	Negative	Negative	Stage IIIA	4	-0.335487
TCGA-B6-A0I6	49	Negative	Negative	NA	Stage IIA	4	-0.0291693
TCGA-AO-A0J9	61	Positive	Positive	NA	Stage IIIC	4	-0.255886
TCGA-A2-A0CY	63	Positive	Positive	Negative	Stage IIB	4	-0.431195
TCGA-A2-A1FV	74	Positive	Positive	Negative	Stage IIB	4	-0.408908
TCGA-A2-A0EM	73	Positive	Positive	NA	Stage IA	4	-0.29125
TCGA-A7-A426	50	Positive	Positive	Negative	Stage IIIC	4	-0.256904
TCGA-3C-AALJ	62	Positive	Positive	Indeterminate	Stage IIB	4	-0.0751702
TCGA-A2-A0YE	48	Negative	Negative	Negative	Stage IIB	4	-0.0605543
TCGA-A1-A0SM	77	Positive	Negative	Positive	Stage IIA	4	-0.0903818
TCGA-B6-A400	43	Negative	Negative	Negative	Stage IIIA	4	0.0170954
TCGA-GM-A2DL	50	Positive	Positive	Negative	Stage I	4	0.145062
TCGA-D8-A1XV	84	Positive	Positive	Equivocal	Stage IIA	4	-0.326636
TCGA-A2-A0CV	41	Positive	Positive	Negative	Stage IIB	4	-0.000832491
TCGA-AR-A2LE	69	Positive	Negative	NA	Stage I	4	-0.19026
TCGA-OL-A5D6	71	Negative	Negative	NA	Stage IIA	4	-0.0545795
TCGA-B6-A0WZ	50	Positive	Positive	NA	Stage II	4	-0.268785
TCGA-AN-A0FV	58	Negative	Negative	Positive	Stage IIA	4	-0.28062
TCGA-AC-A3W6	90	Positive	Positive	Negative	Stage IIIA	4	0.152132
TCGA-A7-A3IY	71	Positive	Positive	Negative	Stage I	4	-0.117785
TCGA-A8-A09B	58	Positive	Positive	Negative	Stage IIIB	4	-0.322562
TCGA-OL-A5RV	43	Positive	Positive	NA	Stage IIIC	4	-0.0492483
TCGA-A7-A4SF	54	Positive	Negative	Positive	Stage IIA	4	-0.0319907
TCGA-GM-A3NW	63	Negative	Positive	Equivocal	Stage IIA	4	-0.335631
TCGA-E2-A15P	61	Positive	Positive	Negative	Stage IA	4	-0.266717
TCGA-EW-A1PD	61	Positive	Positive	Equivocal	Stage IIA	4	-0.077429
TCGA-BH-A0BA	51	Positive	Positive	Negative	Stage IIIC	4	-0.180795
TCGA-AO-A0J3	67	Positive	Positive	Equivocal	Stage IIB	4	-0.273651
TCGA-BH-A208	48	NA	NA	NA	Stage IIB	4	0.136788
TCGA-E2-A1IF	74	Positive	Positive	Negative	Stage I	4	-0.27573
TCGA-AO-A03T	42	Positive	Positive	Negative	Stage IIB	4	-0.397602
TCGA-B6-A40C	51	Positive	Positive	Negative	Stage IIB	4	-0.203681
TCGA-A1-A0SQ	45	Positive	Positive	Negative	Stage IIB	4	0.124934
TCGA-AC-A3W7	66	Positive	Negative	Negative	Stage IIB	4	-0.134491
TCGA-C8-A26Z	59	Positive	Positive	Negative	Stage IIA	4	-0.215313
TCGA-AN-A0FZ	45	Positive	Negative	Positive	Stage IIIA	4	-0.153871
TCGA-AC-A2FM	87	NA	NA	NA	Stage IIB	4	-0.169879
TCGA-BH-A0B5	40	Positive	Positive	Negative	Stage IIIA	4	0.149411
TCGA-B6-A1KF	68	Negative	Negative	Equivocal	Stage IIB	4	-0.368028
TCGA-PL-A8LX	35	NA	NA	NA	Stage IV	4	-0.185328
TCGA-W8-A86G	66	Positive	Positive	Negative	Stage IIA	4	-0.394426
TCGA-BH-A28O	50	Positive	Positive	Negative	Stage IIIC	4	-0.0740584
TCGA-A8-A09V	51	Positive	Positive	Negative	Stage IIA	4	-0.342437
TCGA-A1-A0SF	54	Positive	Positive	Negative	Stage IIA	4	-0.192654
TCGA-A7-A3IZ	62	Positive	Negative	Equivocal	Stage IIA	4	-0.329912
TCGA-E2-A2P5	78	Positive	Positive	NA	Stage IIIC	4	-0.29321
TCGA-AR-A1AL	60	Positive	Positive	Negative	Stage IIIA	4	0.123253
TCGA-3C-AALK	52	Positive	Positive	Positive	Stage IA	4	-0.24021
TCGA-E2-A1IN	60	Positive	Positive	Negative	Stage I	4	-0.373632
TCGA-AR-A2LK	62	Positive	Positive	Equivocal	Stage III	4	-0.0541018
TCGA-BH-A1EV	45	Positive	Positive	Positive	Stage IIIA	4	-0.339227
TCGA-AC-A62V	58	Positive	Positive	NA	Stage IV	4	-0.229831
TCGA-D8-A1X8	62	Positive	Indeterminate	Negative	Stage IIIA	4	-0.0277424
TCGA-EW-A1P6	64	Positive	Positive	Negative	Stage IIB	4	-0.377454
TCGA-A2-A1G0	49	Positive	Positive	Equivocal	Stage IIB	4	-0.00753
TCGA-B6-A0RM	57	Positive	Positive	NA	NA	4	-0.311966
TCGA-BH-A5J0	63	Positive	Positive	Negative	Stage IA	4	-0.0290618
TCGA-BH-A28Q	46	Positive	Positive	Negative	Stage IIB	4	0.0110858
TCGA-LL-A5YM	88	Positive	Positive	Equivocal	Stage IIIB	4	-0.318097
TCGA-C8-A137	34	Negative	Negative	Positive	Stage IIB	4	-0.341017
TCGA-E2-A15S	34	Positive	Negative	Equivocal	Stage IIB	4	-0.375014
TCGA-D8-A27T	53	Positive	Positive	Negative	Stage IIIC	4	0.234143
TCGA-A7-A425	70	Positive	Positive	Indeterminate	Stage IIIC	4	-0.179888
TCGA-AC-A5XU	74	Positive	Positive	Negative	Stage IIB	4	-0.324448
TCGA-A1-A0SO	67	Negative	Negative	Equivocal	Stage IIB	4	-0.0612723
TCGA-AN-A0FS	55	Positive	Negative	Positive	Stage IA	4	-0.311603
TCGA-B6-A0I1	73	Negative	Negative	NA	Stage IIA	4	-0.326933
TCGA-Z7-A8R6	46	Positive	Positive	Negative	Stage I	4	-0.147272
TCGA-S3-A6ZH	29	Positive	Positive	Equivocal	Stage IIIC	4	-0.120373
TCGA-AR-A24N	54	Positive	Positive	Equivocal	Stage I	4	-0.182561
TCGA-B6-A0RQ	68	Positive	Positive	NA	Stage IIB	4	-0.150403
TCGA-OL-A66L	71	Positive	Positive	NA	Stage IA	4	-0.151048
TCGA-A2-A0CP	60	Positive	Positive	NA	Stage IA	4	-0.222997
TCGA-GM-A2DC	57	Positive	Positive	NA	Stage IIA	4	-0.347763
TCGA-A2-A04W	50	Negative	Negative	Positive	Stage IIB	4	-0.188421
TCGA-A8-A08A	89	Positive	Positive	Negative	Stage I	4	-0.202662
TCGA-GM-A2D9	69	Positive	Positive	NA	Stage I	4	-0.319224
TCGA-A8-A07F	65	Positive	Positive	Negative	Stage IIB	4	0.117914
TCGA-E2-A14W	78	Positive	Positive	NA	Stage IIA	4	-0.367054
TCGA-E2-A1L6	44	Positive	Positive	Negative	Stage IIA	4	-0.146227
TCGA-BH-A1FH	47	Positive	Negative	NA	Stage IV	4	0.112057
TCGA-E9-A3X8	48	Positive	Positive	Positive	Stage IIB	4	-0.186413
TCGA-LL-A6FQ	77	Positive	Positive	Negative	Stage IIIA	4	-0.26588
TCGA-AN-A0FY	55	Positive	Positive	Negative	Stage IA	4	-0.261075
TCGA-A2-A0EW	53	Positive	Positive	Negative	Stage IIIC	4	0.157985
TCGA-E9-A22B	71	Positive	Negative	Negative	Stage IA	4	-0.140952
TCGA-D8-A3Z5	54	Positive	Positive	Negative	Stage IIIC	4	-0.292972
TCGA-EW-A1P3	48	Positive	Positive	Negative	Stage IIA	4	-0.27905
TCGA-D8-A13Y	52	Positive	Positive	Negative	Stage IA	4	-0.318838
TCGA-D8-A4Z1	68	Positive	Positive	Negative	Stage IA	4	0.121933
TCGA-AN-A046	68	Positive	Positive	Negative	Stage IIA	4	0.174976
TCGA-B6-A2IU	62	Positive	Positive	NA	Stage IIA	4	-0.284739
TCGA-AR-A5QM	62	Positive	Positive	Equivocal	Stage IIA	4	-0.162773
TCGA-A8-A06P	63	Positive	Positive	Negative	Stage IIIA	4	-0.166168
TCGA-D8-A1X7	40	Positive	Positive	Negative	Stage IIA	4	-0.126385
TCGA-B6-A0X7	62	Positive	Positive	NA	NA	4	-0.411261
TCGA-BH-A18R	50	Indeterminate	Negative	Positive	Stage IIA	4	0.0360414
TCGA-AO-A12C	42	Positive	Positive	Positive	Stage IIB	4	-0.303926
TCGA-E2-A14O	76	Positive	Positive	Equivocal	Stage IIIA	4	-0.28183
TCGA-4H-AAAK	50	Positive	Positive	Equivocal	Stage IIIA	4	-0.134918
TCGA-A7-A5ZV	62	Negative	Negative	Equivocal	Stage IIA	4	-0.130547
TCGA-A8-A06Q	63	Positive	Positive	Negative	Stage IIIA	4	-0.301546
TCGA-AR-A24K	46	Positive	Positive	Equivocal	Stage IIA	4	-0.214828
TCGA-D8-A1JS	77	Positive	Positive	Negative	Stage IA	4	-0.371131
TCGA-A2-A1FZ	63	Positive	Positive	Negative	Stage IIA	4	0.0535088
TCGA-E2-A56Z	69	Positive	Positive	Equivocal	Stage IIB	4	-0.366887
TCGA-BH-A0HY	60	Positive	Negative	Positive	Stage I	4	-0.248407
TCGA-GM-A5PX	65	Positive	Positive	Negative	Stage IIB	4	-0.311457
TCGA-A7-A4SB	56	Positive	Positive	Negative	Stage IIIA	4	-0.312123
TCGA-AC-A6IV	47	Positive	Positive	Equivocal	Stage IIB	4	0.302722
TCGA-BH-A0BO	54	Positive	Positive	Negative	Stage I	4	0.261516
TCGA-EW-A1OX	43	Positive	Positive	Negative	Stage IIA	4	-0.180339
TCGA-D8-A1XA	64	Positive	Positive	Equivocal	Stage IA	4	0.14974
TCGA-B6-A0RU	40	Negative	Negative	NA	Stage IA	4	-0.0870482
TCGA-A8-A09W	70	Positive	Positive	Negative	Stage IIIB	4	-0.125167
TCGA-AN-A0FX	52	Negative	Negative	Positive	Stage IIA	4	-0.129717
TCGA-A2-A25A	44	Positive	Positive	Equivocal	Stage IIA	4	0.315467
TCGA-A7-A56D	84	Positive	Positive	Negative	Stage IIA	4	-0.24118
TCGA-EW-A1J6	70	Positive	Positive	Negative	Stage I	4	-0.362068
TCGA-A8-A09E	73	Positive	Positive	Positive	Stage IIIB	4	-0.100009
TCGA-AR-A2LM	49	Positive	Positive	NA	Stage II	4	0.0424
TCGA-A8-A079	69	Positive	Positive	Negative	Stage IIIB	4	-0.306688
TCGA-BH-A0HI	78	Positive	Positive	Negative	Stage IA	4	-0.165582
TCGA-D8-A145	80	Positive	Positive	Equivocal	Stage IIA	4	0.0355829
TCGA-E9-A1R5	63	NA	NA	NA	Stage IA	4	-0.390097
TCGA-E9-A3HO	49	NA	NA	NA	Stage IIA	4	-0.343101
TCGA-A7-A4SA	40	Positive	Negative	Negative	Stage IIB	4	0.112069
TCGA-AC-A3TN	75	Positive	Positive	Positive	Stage IIB	4	-0.43757
TCGA-E2-A15E	40	Positive	Positive	NA	Stage IIA	4	-0.185912
TCGA-A2-A1FX	61	Positive	Positive	NA	Stage IIIA	4	0.260259
TCGA-A2-A3KD	47	Positive	Positive	Negative	Stage IIIA	4	0.0216876
TCGA-E2-A10F	47	Positive	Positive	Equivocal	Stage IIA	4	0.241865
TCGA-A8-A07Z	85	Positive	Positive	Negative	Stage IIA	4	-0.00624158
TCGA-EW-A2FW	52	Positive	Positive	Negative	Stage IIA	4	-0.260143
TCGA-BH-A0GZ	62	Positive	Positive	Equivocal	Stage IIA	4	-0.415456
TCGA-E2-A1IL	78	Positive	Positive	Negative	Stage IIA	4	-0.211866
TCGA-A8-A0A9	80	Positive	Positive	Negative	Stage IIA	4	0.219263
TCGA-EW-A1J2	50	Positive	Positive	Negative	NA	4	0.208257
TCGA-BH-A1EN	78	Negative	Negative	Positive	Stage IIA	4	-0.112983
TCGA-A2-A0CU	73	Positive	Positive	Equivocal	Stage IIA	4	-0.384733
TCGA-AR-A24P	47	Positive	Positive	Equivocal	Stage I	4	-0.0942617
TCGA-BH-A0DX	62	Positive	Positive	Negative	Stage I	4	0.183838
TCGA-A8-A09T	68	Positive	Positive	Negative	NA	4	-0.0655773
TCGA-GM-A3XN	44	Positive	Positive	Negative	Stage IIIA	4	-0.26188
TCGA-B6-A0RI	44	Positive	Positive	NA	Stage IIIB	4	-0.0106404
TCGA-E2-A15L	65	Positive	Positive	Equivocal	Stage IIA	4	-0.276733
TCGA-AR-A5QP	54	Positive	Positive	Equivocal	Stage IIB	4	-0.228377
TCGA-BH-A0HP	65	Positive	Negative	Negative	Stage IIIA	4	-0.233596
TCGA-D8-A27E	66	Positive	Positive	Negative	Stage IA	4	0.0422533
TCGA-AN-A0XR	55	Positive	Negative	Negative	Stage IIIA	4	-0.34631
TCGA-AR-A24M	38	Positive	Positive	Negative	Stage IIIA	4	-0.123016
TCGA-E2-A572	72	Positive	Positive	Equivocal	Stage IIIA	4	-0.373644
TCGA-D8-A1JN	80	Positive	Positive	Indeterminate	Stage IIIC	4	-0.0937043
TCGA-AO-A12A	47	Positive	Positive	Negative	Stage IIA	4	0.236923
TCGA-E2-A1LE	71	Negative	Negative	Positive	Stage IIIC	4	0.17277
TCGA-AC-A23G	76	Positive	Positive	Positive	Stage IIA	4	0.0598023
TCGA-EW-A1P1	68	Negative	Negative	Equivocal	Stage IIIC	4	0.375224
TCGA-E2-A14V	53	Positive	Positive	Positive	Stage IIB	4	-0.147944
TCGA-BH-A0H0	69	Positive	Positive	Negative	Stage IA	4	-0.274933
TCGA-AQ-A54O	51	Positive	Positive	Negative	Stage IIA	4	-0.343103
TCGA-GM-A2DM	57	Positive	Positive	Negative	Stage IIA	4	0.0385065
TCGA-C8-A1HN	56	Positive	Positive	Equivocal	Stage IIA	4	-0.318559
TCGA-B6-A1KN	57	Negative	Negative	NA	Stage IIIB	4	0.0489931
TCGA-E2-A1BC	63	Positive	Positive	Negative	Stage IA	4	-0.0830457
TCGA-AC-A3EH	79	Positive	Negative	Negative	Stage IIIC	4	-0.128855
TCGA-AN-A04C	51	Negative	Negative	Positive	Stage IIB	4	-0.166708
TCGA-AN-A0FJ	59	Positive	Negative	Positive	Stage IV	4	0.172959
TCGA-AO-A0JF	68	Positive	Positive	Negative	Stage IIA	4	0.188629
TCGA-A7-A0CE	57	Negative	Negative	Equivocal	Stage IIA	4	-0.208667
TCGA-C8-A130	52	Positive	Positive	Equivocal	Stage IIIA	4	-0.271549
TCGA-BH-A0DE	62	Positive	Positive	Negative	Stage IIA	4	0.0950796
TCGA-B6-A40B	76	Positive	Positive	Negative	Stage I	4	-0.19928
TCGA-A8-A07P	68	Positive	Positive	Positive	Stage IIB	4	-0.0900422
TCGA-AC-A6NO	43	Positive	Positive	Negative	Stage IIB	4	-0.337386
TCGA-AR-A2LQ	59	Positive	Positive	Negative	Stage IIB	4	0.131892
TCGA-EW-A6SA	59	Positive	Negative	Negative	Stage II	4	-0.267934
TCGA-EW-A1J3	61	Positive	Positive	Positive	Stage IA	4	-0.192585
TCGA-E9-A1NH	71	Positive	Positive	Negative	Stage IIB	4	-0.102476
TCGA-BH-A0DS	71	Positive	Positive	Negative	Stage IIIA	4	-0.187245
TCGA-E2-A107	54	Positive	Negative	Equivocal	Stage IIIA	4	-0.262618
TCGA-AC-A3TM	50	Positive	Positive	Equivocal	Stage IIIA	4	-0.327764
TCGA-A2-A4S0	77	Positive	Positive	Negative	Stage IIA	4	-0.243532
TCGA-BH-A0EA	72	Positive	Positive	Negative	Stage IIA	4	-0.173224
TCGA-B6-A0IB	64	Positive	Positive	NA	Stage IV	4	-0.432706
TCGA-E2-A10B	67	Positive	Positive	Equivocal	Stage IIB	4	-0.134097
TCGA-OL-A66K	72	Positive	Positive	Equivocal	Stage IIA	4	-0.344276
TCGA-A8-A08O	45	Positive	Positive	Negative	Stage IV	4	-0.226665
TCGA-C8-A135	64	Negative	Negative	Positive	Stage IIB	4	0.00884582
TCGA-EW-A1OY	63	Positive	Positive	Negative	Stage IIA	4	-0.287583
TCGA-AR-A1AN	46	Positive	Positive	Negative	Stage IIA	4	-0.0217351
TCGA-AN-A0XO	59	Positive	Negative	Negative	Stage IIIA	4	-0.274713
TCGA-C8-A26Y	90	Negative	Negative	Negative	Stage IIA	4	-0.0469682
TCGA-B6-A0IC	90	Positive	Positive	NA	NA	4	-0.260262
TCGA-EW-A6SC	60	Positive	Positive	Negative	Stage IIA	4	-0.0959405
TCGA-A7-A5ZX	48	Positive	Positive	Negative	Stage IIIC	4	-0.385528
TCGA-E2-A2P6	77	Positive	Positive	NA	Stage IIB	4	-0.371762
TCGA-AC-A2QI	76	Positive	Negative	Negative	Stage IIIA	4	0.189154
TCGA-D8-A27P	64	Positive	Positive	Negative	Stage IA	4	-0.185698
TCGA-A2-A0CS	73	Positive	Positive	Equivocal	Stage IV	4	-0.123177
TCGA-MS-A51U	44	Positive	Positive	Negative	Stage IIB	4	-0.147073
TCGA-A2-A04N	66	Positive	Positive	NA	Stage IA	4	-0.269955
TCGA-A2-A0YG	63	Positive	Positive	Positive	Stage IIIC	4	-0.0625956
TCGA-AR-A24W	55	Positive	Positive	Negative	Stage IIB	4	-0.0471694
TCGA-AN-A0AR	55	Negative	Negative	Negative	Stage IIA	4	-0.206692
TCGA-A8-A0AB	54	Positive	Positive	Positive	Stage IIA	4	-0.261391
TCGA-AN-A0XL	61	Positive	Positive	Negative	Stage IIA	4	-0.320803
TCGA-C8-A1HK	53	Negative	Negative	Positive	Stage IIB	4	-0.131387
TCGA-BH-A8FY	87	Positive	Positive	Negative	Stage IA	4	-0.470104
TCGA-B6-A0IE	38	Negative	Negative	NA	Stage IIIA	4	-0.459763
TCGA-A7-A0DB	56	Positive	Positive	Negative	Stage IIA	4	-0.363686
TCGA-E2-A154	68	Positive	Positive	Negative	Stage I	4	-0.281957
TCGA-BH-A0B8	64	Positive	Positive	Equivocal	Stage I	4	-0.116022
TCGA-AO-A0J7	71	Positive	Positive	Negative	Stage IIB	4	-0.314309
TCGA-BH-A18S	79	Positive	Positive	Negative	Stage I	4	-0.232462
TCGA-E2-A156	61	Positive	Positive	Negative	Stage I	4	-0.22252
TCGA-BH-A0BT	56	Positive	Positive	Negative	Stage IIA	4	-0.13203
TCGA-AO-A0JI	56	Positive	Negative	Negative	Stage IIA	4	-0.125014
TCGA-BH-A0HW	62	Positive	Negative	Equivocal	Stage IA	4	-0.394743
TCGA-A2-A4S1	66	Positive	Negative	Negative	Stage IIA	4	0.149568
TCGA-AN-A0FK	88	Positive	Positive	Positive	Stage IIIB	4	-0.266177
TCGA-E2-A15O	89	Positive	Positive	Equivocal	Stage I	4	-0.171223
TCGA-BH-A0BM	54	Positive	Negative	Negative	Stage IIB	4	-0.155598
TCGA-A1-A0SE	56	Positive	Positive	Negative	Stage I	4	-0.248099
TCGA-AO-A12F	36	Negative	Negative	Negative	Stage IIA	4	-0.303288
TCGA-BH-A0W3	58	Positive	Positive	Equivocal	Stage IIA	4	0.0156951
TCGA-E9-A244	54	NA	NA	NA	Stage IIA	4	-0.125341
TCGA-A1-A0SB	70	Positive	Negative	Negative	Stage I	4	-0.245283
TCGA-A1-A0SH	39	Negative	Positive	Equivocal	Stage IIA	4	0.0738549
TCGA-D8-A1XJ	76	Positive	Positive	Positive	Stage IIIA	4	-0.18865
TCGA-AO-A03L	34	Positive	Positive	Positive	Stage IIIA	4	0.0720845
TCGA-A2-A0SU	66	Positive	Positive	Negative	Stage IIA	4	0.0234905
TCGA-HN-A2OB	45	Positive	Positive	Negative	Stage IIB	4	-0.0691215
TCGA-E9-A3Q9	78	Positive	Positive	Indeterminate	Stage IIIC	4	-0.257987
TCGA-E2-A1IJ	57	Positive	Positive	Equivocal	Stage I	4	0.179912
TCGA-GM-A2DA	46	Positive	Positive	Equivocal	Stage IIB	4	0.0170604
TCGA-A2-A0EX	46	Positive	Positive	Negative	Stage IIB	4	-0.201129
TCGA-AO-A12G	75	Positive	Positive	Positive	Stage IIA	4	-0.381572
TCGA-AC-A3YJ	66	Positive	Positive	NA	Stage IIA	4	-0.327961
TCGA-OL-A5RX	51	Positive	Positive	NA	Stage IA	4	-0.017959
TCGA-A7-A5ZW	47	Positive	Positive	Negative	Stage IIA	4	-0.0364586
TCGA-OL-A6VQ	49	Positive	Positive	NA	Stage IIA	4	0.109595
TCGA-PE-A5DD	64	Positive	Negative	Positive	Stage IIA	4	-0.12476
TCGA-A1-A0SJ	39	Positive	Positive	Equivocal	Stage IIIA	4	0.0747436
TCGA-AN-A0XT	54	Positive	Negative	Negative	Stage IIIA	4	-0.167469
TCGA-E9-A1RE	74	NA	NA	NA	Stage IIIA	4	-0.264538
TCGA-A2-A4RW	49	Positive	Positive	Negative	Stage IIIC	4	-0.0717948
TCGA-BH-A1FL	69	Positive	Positive	NA	Stage IIB	4	-0.160337
TCGA-B6-A0IG	50	Positive	Positive	NA	Stage IIB	4	-0.156447
TCGA-LL-A9Q3	69	Positive	Positive	Positive	Stage IIIC	4	-0.222641
TCGA-BH-A0HA	31	Positive	Positive	NA	Stage I	4	-0.11887
TCGA-AO-A1KR	51	Negative	Negative	Negative	Stage IIA	4	-0.191725
TCGA-E2-A1IE	61	Positive	Positive	Equivocal	Stage IIB	4	-0.34262
TCGA-B6-A0IH	81	Positive	Positive	NA	Stage IIIA	4	0.0735953
TCGA-S3-AA11	67	Positive	Positive	Equivocal	Stage IIA	4	-0.262957
TCGA-BH-A0W4	46	Positive	Positive	Negative	Stage IIA	4	-0.126535
TCGA-A2-A04U	47	Negative	Negative	Negative	Stage IIA	4	-0.373344
TCGA-A8-A091	61	Positive	Negative	Negative	Stage IIA	4	-0.160583
TCGA-AC-A5EH	76	Positive	Negative	Negative	Stage IIB	4	0.206522
TCGA-E9-A54Y	63	Positive	Positive	Negative	Stage IIIA	4	-0.343124
TCGA-D8-A27V	62	Positive	Positive	Negative	Stage IIA	4	-0.0826962
TCGA-E2-A1L8	52	Positive	Positive	Equivocal	Stage IIB	4	-0.282073
TCGA-A8-A09C	69	Positive	Positive	Negative	NA	4	-0.398421
TCGA-EW-A1PG	53	Positive	Positive	Equivocal	Stage IIB	4	0.0323115
TCGA-A2-A1G6	50	Negative	Negative	Negative	Stage IIIA	4	-0.0598283
TCGA-B6-A0RN	60	Negative	Negative	NA	Stage IA	4	-0.399306
TCGA-AN-A0FT	63	Positive	Positive	Positive	Stage IIB	4	-0.287719
TCGA-BH-A42T	75	Positive	Positive	Positive	Stage IIA	4	-0.195953
TCGA-BH-A0HN	67	Positive	Positive	Equivocal	Stage IA	4	-0.397788
TCGA-AN-A0FW	67	Positive	Indeterminate	Negative	Stage IIIA	4	-0.157905
TCGA-LD-A74U	79	Positive	Negative	Negative	Stage IIIC	4	-0.0310081
TCGA-BH-A0H7	65	Positive	Positive	Negative	Stage IIIA	4	-0.162085
TCGA-E9-A1R6	63	NA	NA	NA	Stage IIA	4	-0.22588
TCGA-E2-A1LS	46	Negative	Negative	Negative	Stage IA	4	-0.309808
TCGA-AQ-A1H2	84	Positive	Positive	Indeterminate	Stage IIIA	4	0.0719197
TCGA-B6-A0X0	54	Positive	Positive	NA	Stage I	4	-0.19578
TCGA-AO-A1KP	77	Positive	Positive	Negative	Stage IIA	4	-0.477397
TCGA-D8-A1XO	56	Positive	Positive	Negative	Stage IIB	4	0.0720063
TCGA-A2-A0EO	54	Positive	Positive	Negative	Stage IA	4	0.0426214
TCGA-D8-A1JI	54	Positive	Positive	Negative	Stage IIA	4	-0.155855
TCGA-E2-A15G	76	Positive	Positive	Negative	Stage IIA	4	-0.263594
TCGA-AN-A03Y	66	Positive	Positive	Negative	Stage IIA	4	-0.29755
TCGA-BH-A0BP	76	Positive	Positive	Negative	Stage I	4	-0.190164
TCGA-AC-A2FE	62	Positive	Positive	NA	Stage IIIC	4	0.232666
TCGA-A2-A25C	50	Positive	Positive	Negative	Stage IIB	4	0.106885
TCGA-E2-A570	47	Positive	Positive	Equivocal	Stage IB	4	-0.34262
TCGA-BH-A0DP	60	Positive	Positive	Negative	Stage IIB	4	0.0544946
TCGA-AO-A0JB	50	Positive	Positive	Negative	Stage IIIA	4	-0.369503
TCGA-BH-A0BJ	41	Positive	Positive	Negative	Stage IIB	4	0.0348079
TCGA-A8-A0AD	83	Positive	Positive	Negative	Stage I	4	-0.121513
TCGA-A8-A0A2	66	Positive	Positive	Negative	Stage IIA	4	-0.263926
TCGA-A1-A0SN	50	Positive	Positive	Positive	Stage IIA	4	0.342623
TCGA-EW-A423	75	Positive	Positive	Negative	Stage IIA	4	-0.306153
TCGA-A2-A0D1	76	Negative	Negative	Positive	Stage IIA	4	-0.124323
TCGA-A8-A07S	73	Positive	Negative	Negative	Stage IIA	4	-0.135068
TCGA-C8-A1HE	59	Positive	Positive	Equivocal	Stage IIA	4	-0.249133
TCGA-WT-AB44	77	Positive	Positive	Negative	Stage IA	4	-0.188986
TCGA-AO-A03V	41	Positive	Positive	Negative	Stage I	4	-0.0350123
TCGA-A2-A0YL	48	Positive	Positive	Negative	Stage IIIA	4	0.172444
TCGA-A2-A0CZ	46	Positive	Positive	Negative	Stage IIA	4	0.10327
TCGA-A2-A0ES	52	Positive	Positive	Negative	Stage IIA	4	0.126072
TCGA-A2-A3XW	42	Positive	Negative	Negative	Stage IIB	4	-0.00576445
TCGA-AC-A23H	90	Positive	Negative	Positive	Stage IIA	4	-0.0734389
TCGA-E9-A1N9	58	Negative	Positive	Positive	Stage IIA	4	-0.0145765
TCGA-E9-A5UO	41	NA	NA	NA	Stage IIA	4	-0.278866
TCGA-BH-A1FG	88	Positive	Positive	Negative	Stage I	4	-0.308704
TCGA-AC-A8OP	72	Positive	Positive	Indeterminate	Stage IA	4	-0.0924561
TCGA-BH-A0BQ	39	Positive	Positive	Positive	Stage I	4	0.132587
TCGA-BH-A0B4	65	Positive	Positive	Equivocal	Stage IIIA	4	-0.0206105
TCGA-D8-A1XB	62	Positive	Positive	Negative	Stage IIB	4	-0.156935
TCGA-AO-A0J5	48	Positive	Negative	Equivocal	Stage IV	4	-0.187178
TCGA-AC-A4ZE	63	Positive	Positive	Positive	Stage IIB	4	-0.189221
TCGA-LL-A6FP	90	Positive	Positive	Equivocal	Stage IIA	4	-0.453274
TCGA-V7-A7HQ	75	Positive	Positive	NA	Stage IIIA	4	-0.362267
TCGA-AC-A8OR	75	Positive	Positive	Negative	Stage IA	4	-0.247398
TCGA-E2-A105	79	Positive	Positive	Equivocal	Stage IIA	4	-0.33525
TCGA-GI-A2C8	63	Positive	Positive	Negative	Stage IIIB	4	0.0934576
TCGA-E2-A158	43	Negative	Negative	Negative	Stage IIA	4	-0.174764
TCGA-A8-A0A4	73	Positive	Positive	Negative	Stage IIA	4	-0.288245
TCGA-BH-A0HU	52	Positive	Positive	Negative	Stage IA	4	-0.396175
TCGA-LD-A7W6	54	Positive	Positive	Negative	Stage IIB	4	-0.160354
TCGA-B6-A1KI	63	Positive	Positive	Equivocal	Stage I	4	-0.373204
TCGA-B6-A0WV	67	Positive	Positive	NA	Stage IIB	4	-0.228932
TCGA-E9-A249	45	NA	NA	NA	Stage IIA	4	0.0480757
TCGA-BH-A0BS	55	Positive	Positive	NA	Stage IIIA	4	-0.139105
TCGA-BH-A0HL	56	Positive	Positive	Equivocal	Stage IIB	4	-0.265391
TCGA-BH-A0E2	49	Positive	Positive	Negative	Stage IIIA	4	0.164727
TCGA-AO-A12B	63	Positive	Positive	Negative	Stage IIA	4	-0.23255
TCGA-A2-A0D4	37	Positive	Positive	Negative	Stage IIB	4	-0.343556
TCGA-AO-A125	72	Positive	Positive	Negative	Stage IIA	4	-0.386334
TCGA-B6-A0X4	62	Positive	Positive	NA	Stage IIB	4	-0.33103
TCGA-B6-A0RO	71	Positive	Positive	NA	Stage IIIB	4	-0.219978
TCGA-BH-A18N	88	Positive	Positive	Negative	Stage IIA	4	-0.210063
TCGA-BH-A0DV	54	Positive	Positive	Negative	Stage IIIA	4	0.149542
TCGA-AR-A1AM	52	Positive	Positive	Equivocal	Stage IIIA	4	-0.128173
TCGA-LQ-A4E4	73	Positive	Positive	NA	Stage IIIA	4	-0.425009
TCGA-A8-A07E	81	Positive	Positive	Negative	NA	4	0.219152
TCGA-AO-A0J8	61	Positive	Positive	Negative	Stage IIA	4	-0.0946012
TCGA-D8-A3Z6	56	Positive	Positive	Negative	Stage IIIC	4	-0.30122
TCGA-AO-A03R	57	Positive	Positive	Negative	Stage IIB	4	-0.0955988
TCGA-A8-A07L	58	Positive	Positive	Negative	Stage IIIA	4	-0.157981
TCGA-S3-AA12	82	Positive	Negative	Negative	Stage IIIA	4	-0.430447
TCGA-E2-A15D	47	Positive	Positive	Equivocal	Stage IIA	4	0.0695246
TCGA-E9-A295	71	Positive	Positive	Positive	Stage IIA	4	-0.191168
TCGA-E9-A227	42	Positive	Positive	Negative	Stage IIB	4	-0.0426828
TCGA-BH-A18J	56	Positive	Positive	Negative	Stage IV	4	-0.101664
TCGA-A7-A4SC	62	Positive	Negative	Equivocal	Stage IIB	4	0.0139024
TCGA-AC-A3QP	79	Positive	Positive	Equivocal	Stage IIB	4	-0.208578
TCGA-PL-A8LY	30	NA	NA	NA	Stage IIB	4	-0.208439
TCGA-E9-A1R7	64	NA	NA	NA	Stage IIA	4	-0.164314
TCGA-E2-A1BD	53	Positive	Positive	Equivocal	Stage IIA	4	-0.53185
TCGA-OL-A66O	39	Positive	Positive	NA	Stage IIB	4	-0.431004
TCGA-GM-A3XG	46	Positive	Positive	Negative	Stage IIIA	4	-0.276984
TCGA-AC-A7VB	51	Positive	Negative	NA	Stage IIA	4	-0.30699
TCGA-PE-A5DC	72	Positive	Positive	Positive	Stage IIIA	4	-0.32131
TCGA-GM-A4E0	67	Positive	Positive	NA	Stage IIIC	4	0.0924106
TCGA-LL-A442	56	Positive	Positive	Equivocal	Stage IIA	4	-0.189135
TCGA-BH-A0HK	81	Positive	Negative	Negative	Stage IIB	4	-0.383138
TCGA-AR-A24T	46	Positive	Positive	Equivocal	Stage IIIC	4	-0.103924
TCGA-A8-A093	61	Positive	Positive	Negative	Stage IIA	4	-0.447239
TCGA-D8-A1XD	36	Positive	Positive	Negative	Stage IIIA	4	-0.165145
TCGA-A8-A06Z	84	Positive	Positive	Negative	Stage IIB	4	-0.424075
TCGA-C8-A274	63	Positive	Positive	Negative	Stage IIA	4	-0.332422
TCGA-GM-A3NY	72	Positive	Positive	Negative	Stage IIB	4	-0.39103
TCGA-E2-A15H	38	Positive	Positive	Equivocal	Stage IIA	4	-0.147828
TCGA-AO-A12E	51	Positive	Positive	Negative	Stage IIB	4	-0.112334
TCGA-C8-A3M7	60	Negative	Negative	Negative	Stage IIIB	4	-0.166451
TCGA-E9-A1RG	62	NA	NA	NA	Stage IIIA	4	-0.184393
TCGA-AC-A2B8	84	Positive	Positive	Negative	Stage IIB	4	0.144689

## Sheet: S3
Table S3: Cluster 1 vs. Cluster 3 DEGs in TCGA-BRCA cohort
gene	baseMean	log2FoldChange	lfcSE	stat	pvalue	padj
IDO1	1041.6	-3.9166	0.148745	-26.331	8.46485e-153	2.5166e-149
IFNG	25.8874	-3.84752	0.162922	-23.6158	2.65306e-123	3.94378e-120
PDCD1	125.985	-2.72811	0.124321	-21.9442	9.84295e-107	9.75436e-104
GBP5	1607.85	-2.66574	0.129135	-20.643	1.1284e-94	8.38683e-92
SPIB	316.314	-3.98744	0.195218	-20.4256	9.90095e-93	5.88711e-90
CXCL9	6277.91	-2.98763	0.152648	-19.5719	2.68293e-85	1.32939e-82
OR2I1P	860.601	-3.07551	0.159609	-19.269	9.77507e-83	4.15161e-80
ZBED2	72.1385	-2.76653	0.145812	-18.9732	2.84064e-80	1.05565e-77
SIRPG	151.082	-2.34187	0.124441	-18.819	5.27279e-79	1.74178e-76
LTB	649.668	-2.83018	0.153202	-18.4735	3.37577e-76	1.00362e-73
CALHM6	46.9191	-2.53906	0.138449	-18.3393	4.01656e-75	1.08557e-72
CXCR3	280.848	-2.14971	0.119571	-17.9785	2.87137e-72	7.11382e-70
TTC24	13.8337	-2.77156	0.154813	-17.9026	1.12512e-71	2.46106e-69
TRH	623.877	5.73296	0.32026	17.901	1.15892e-71	2.46106e-69
PLA2G2D	331.843	-2.97151	0.166592	-17.837	3.64669e-71	7.22774e-69
KIR2DL4	14.7153	-3.05391	0.172852	-17.6677	7.43452e-70	1.38143e-67
LAG3	367.153	-2.25293	0.132465	-17.0077	7.1995e-65	1.25906e-62
IL21	11.9051	-3.4126	0.207322	-16.4604	7.06109e-61	1.16626e-58
TIGIT	422.424	-2.01773	0.123041	-16.3987	1.95221e-60	3.05469e-58
KCNJ10	76.1194	-2.0094	0.126809	-15.8458	1.50234e-56	2.23323e-54
LTA	62.839	-1.84897	0.118615	-15.588	8.78525e-55	1.24374e-52
CD19	119.274	-2.48771	0.167275	-14.8719	5.01324e-50	6.77471e-48
FUT7	35.8702	-1.94264	0.131037	-14.8251	1.00787e-49	1.30279e-47
IL21R	255.025	-1.55933	0.106382	-14.6578	1.20122e-48	1.48801e-46
TF	1234.89	-3.23196	0.22174	-14.5754	4.0262e-48	4.78796e-46
ICOS	130.169	-1.88707	0.130225	-14.4909	1.38359e-47	1.58209e-45
CCR7	428.541	-1.69771	0.119665	-14.1872	1.10003e-45	1.21126e-43
FCRL3	141.714	-2.09282	0.147728	-14.1667	1.47277e-45	1.56376e-43
TNIP3	49.0638	-2.20262	0.160536	-13.7204	7.66706e-43	7.86006e-41
NIBAN3	88.7796	-1.9263	0.142015	-13.5641	6.53923e-42	6.48038e-40
CNR2	36.3783	-2.08033	0.154933	-13.4273	4.18382e-41	4.01242e-39
SYNPO2L	208.469	3.4257	0.256362	13.3627	9.98297e-41	9.2748e-39
CXCL11	890.743	-1.97138	0.149072	-13.2244	6.34528e-40	5.71652e-38
MS4A1	569.938	-2.45232	0.187871	-13.0532	6.09054e-39	5.32564e-37
CXCL10	3421.5	-1.86148	0.143529	-12.9694	1.82436e-38	1.54966e-36
FOXP3	319.889	-1.21333	0.0939617	-12.913	3.80166e-38	3.13954e-36
ETV7	431.153	-1.47715	0.115535	-12.7853	1.97971e-37	1.59072e-35
BLK	77.4747	-2.23808	0.17582	-12.7293	4.06218e-37	3.17812e-35
IL12B	18.9481	-1.87864	0.150018	-12.5227	5.60663e-36	4.27397e-34
CCL13	90.1452	-2.14851	0.172305	-12.4693	1.09818e-35	8.16221e-34
ACOD1	3.71807	-2.45895	0.204206	-12.0415	2.14977e-33	1.55885e-31
AIM2	144.645	-1.62882	0.136384	-11.9429	7.0743e-33	5.00759e-31
CLEC6A	8.1261	-2.39494	0.200785	-11.9278	8.47394e-33	5.85885e-31
PCSK1	721.702	3.18751	0.26754	11.9142	9.9857e-33	6.74715e-31
PEX5L	205.101	2.67957	0.225051	11.9065	1.09472e-32	7.23245e-31
SH2D2A	273.101	-1.41243	0.119862	-11.7838	4.73296e-32	3.05893e-30
CXCR5	7.77769	-2.02695	0.173437	-11.687	1.48622e-31	9.40114e-30
KLHDC7B	1667.38	-2.20175	0.188964	-11.6516	2.25062e-31	1.39398e-29
FCRLA	116.403	-1.78986	0.155269	-11.5274	9.59467e-31	5.82142e-29
UBD	1.10566	-3.06296	0.2658	-11.5235	1.00414e-30	5.91793e-29
CX3CL1	4013.71	-1.57039	0.136288	-11.5226	1.01518e-30	5.91793e-29
CPB1	46139.2	4.29673	0.374496	11.4734	1.79508e-30	1.0263e-28
CBLN2	840.795	3.58097	0.313861	11.4094	3.75302e-30	2.10523e-28
FCRL1	61.0983	-2.305	0.204483	-11.2724	1.79653e-29	9.71105e-28
PPP2R2B	63.5654	-1.35629	0.121612	-11.1526	6.95277e-29	3.69118e-27
TNFRSF9	202.083	-1.28595	0.116145	-11.0719	1.71759e-28	8.95861e-27
ZDHHC22	14.9232	3.36499	0.304048	11.0673	1.80786e-28	9.26683e-27
CCL25	7.45476	-1.99784	0.183173	-10.9068	1.06948e-27	5.3891e-26
GRIA2	1716.02	3.63097	0.33477	10.8462	2.07936e-27	1.03032e-25
SLAMF8	235.556	-1.13548	0.104991	-10.8151	2.92125e-27	1.42375e-25
GIMAP5	39.4271	-1.28118	0.119218	-10.7465	6.15315e-27	2.95053e-25
RBM24	787.772	2.46527	0.229737	10.7309	7.29102e-27	3.44067e-25
HSD11B1	147.727	-1.3161	0.123422	-10.6634	1.50929e-26	7.01113e-25
PHGR1	150.624	3.37005	0.318798	10.5711	4.05689e-26	1.85556e-24
CARD17	9.29986	-1.97175	0.188245	-10.4744	1.13258e-25	5.10175e-24
XIRP1	128.867	-1.95233	0.186949	-10.4431	1.57503e-25	6.98892e-24
MUC2	609.161	3.94166	0.379171	10.3955	2.60019e-25	1.13682e-23
CD177	195.138	2.65122	0.257711	10.2876	8.01891e-25	3.4551e-23
FAM163B	5.71415	-2.35514	0.230018	-10.2389	1.32684e-24	5.63529e-23
VPREB3	56.5839	-1.55803	0.152585	-10.2109	1.77234e-24	7.42134e-23
SEZ6	51.8342	2.78694	0.273872	10.1761	2.53598e-24	1.04715e-22
NPY1R	15679.1	2.78321	0.273758	10.1667	2.79213e-24	1.13713e-22
TCL1A	90.4795	-2.1069	0.210002	-10.0327	1.09448e-23	4.39714e-22
BIN1	1209.93	-1.03955	0.104521	-9.94587	2.62857e-23	1.04196e-21
EGFR	3079.67	-1.54827	0.156835	-9.87196	5.50784e-23	2.15458e-21
ATP1A2	208.489	1.83253	0.187126	9.79305	1.20598e-22	4.65634e-21
IL4I1	681.371	-1.14104	0.116872	-9.76315	1.62042e-22	6.09811e-21
SLIT1	160.886	2.11829	0.217104	9.75705	1.72093e-22	6.39542e-21
FSD1	47.794	-2.08142	0.214189	-9.71767	2.53507e-22	9.30463e-21
INSYN2A	908.635	2.37445	0.245124	9.68672	3.43383e-22	1.24497e-20
CYP2A6	1011.76	3.1296	0.326165	9.59515	8.37916e-22	3.00136e-20
MALRD1	266.493	2.60033	0.271685	9.57112	1.05753e-21	3.7429e-20
COL22A1	564.686	-1.75782	0.184574	-9.52365	1.67195e-21	5.84789e-20
SPHKAP	37.1071	-3.18719	0.335076	-9.51184	1.87316e-21	6.47547e-20
GCNT3	48.3316	-1.88554	0.198451	-9.50129	2.07302e-21	7.08402e-20
MYH6	3.84898	-2.27647	0.240806	-9.45356	3.27493e-21	1.1064e-19
COL6A5	15.3874	-1.94677	0.208073	-9.35621	8.26457e-21	2.73006e-19
GTSF1L	2.76333	-1.68275	0.180288	-9.33364	1.02295e-20	3.34201e-19
RNF150	725.686	-1.27384	0.1365	-9.33219	1.03709e-20	3.35137e-19
MARCO	373.852	-1.92155	0.207158	-9.27579	1.76301e-20	5.63593e-19
SLC2A6	417.293	-1.03158	0.111529	-9.24949	2.25557e-20	7.13384e-19
LAMP3	858.967	-1.34793	0.146732	-9.18633	4.06481e-20	1.27207e-18
TMOD1	124.48	-1.36012	0.148363	-9.16746	4.8428e-20	1.49976e-18
ADCYAP1R1	118.088	1.17369	0.129461	9.06601	1.23455e-19	3.78383e-18
SLC30A8	2689.99	3.10115	0.342308	9.05953	1.31009e-19	3.97438e-18
CPLX2	116.76	4.00966	0.443646	9.03796	1.59623e-19	4.79352e-18
ABCD2	78.4225	-1.17625	0.130421	-9.01881	1.90143e-19	5.65294e-18
IL9R	16.8973	-1.11856	0.124251	-9.00244	2.20758e-19	6.49816e-18
JCHAIN	8034.78	-1.66667	0.185247	-8.99702	2.31928e-19	6.76001e-18
FAM234B	6750.96	1.43949	0.160399	8.97442	2.84844e-19	8.22175e-18
RAB3C	111.531	1.70916	0.19267	8.87092	7.25426e-19	2.05399e-17
FAM135B	132.961	2.11733	0.239013	8.85864	8.09954e-19	2.27169e-17
COX6C	29501.4	1.36709	0.154966	8.82185	1.12585e-18	3.09923e-17
ADAMDEC1	564.34	-1.21264	0.137476	-8.82077	1.13679e-18	3.10063e-17
S100A8	4798.04	-2.36305	0.269874	-8.75611	2.02111e-18	5.4625e-17
ITPRIPL1	133.52	-1.06058	0.121306	-8.74301	2.26975e-18	6.07926e-17
KRT5	14771.1	-2.13921	0.245625	-8.70923	3.05954e-18	8.12145e-17
CACNG6	64.7836	3.04612	0.351048	8.67722	4.05551e-18	1.05763e-16
NPNT	12058.4	1.28085	0.147637	8.67565	4.11192e-18	1.06302e-16
DLX2	227	2.3319	0.268828	8.67429	4.16125e-18	1.0665e-16
SERPINB4	26.5704	-3.72814	0.432454	-8.6209	6.64322e-18	1.68806e-16
ADGRG3	29.7284	-1.29264	0.149993	-8.61799	6.81369e-18	1.7167e-16
CELF3	40.6595	1.76385	0.205154	8.59768	8.1346e-18	2.03228e-16
PTPRN2	1856.71	1.79774	0.21047	8.54152	1.32471e-17	3.28196e-16
BMP2	142.588	-1.26704	0.150493	-8.41925	3.78893e-17	9.30949e-16
KCNE4	5187.68	1.65238	0.197283	8.37566	5.49136e-17	1.33818e-15
NSG2	90.0106	2.1892	0.262856	8.3285	8.1871e-17	1.97888e-15
SYT4	22.4229	4.55513	0.54984	8.28448	1.18629e-16	2.84423e-15
SAA1	2366.43	-1.65639	0.200529	-8.26011	1.45541e-16	3.45282e-15
PTGFR	175.921	-1.41868	0.171764	-8.25946	1.46336e-16	3.45282e-15
SAA2	203.191	-1.69276	0.205159	-8.25097	1.57112e-16	3.67791e-15
NDST4	22.5166	3.38991	0.413686	8.19441	2.51835e-16	5.83582e-15
ROS1	22.4364	-1.91193	0.235164	-8.13018	4.28649e-16	9.80286e-15
SLCO1A2	28.34	-2.34628	0.289593	-8.10201	5.40606e-16	1.22689e-14
PLEKHD1	363.726	1.53275	0.190282	8.05515	7.93784e-16	1.78782e-14
CGA	469.931	3.00103	0.374526	8.01286	1.1207e-15	2.50514e-14
PCDH10	162.954	2.11771	0.265955	7.96265	1.68393e-15	3.73605e-14
TUBA3D	409.367	1.77035	0.223336	7.92681	2.24844e-15	4.88813e-14
APOBEC3A	83.792	-1.36752	0.172607	-7.92273	2.32354e-15	5.00572e-14
CSMD3	44.0744	3.05491	0.385694	7.92055	2.36458e-15	5.05749e-14
KRT2	8.2345	-1.88623	0.238566	-7.90655	2.64614e-15	5.61926e-14
EQTN	1.10009	-1.73965	0.220727	-7.88148	3.23522e-15	6.8215e-14
SLC39A6	81519.8	1.30744	0.166326	7.8607	3.81988e-15	7.99754e-14
MARCHF4	36.0806	1.45888	0.18599	7.84389	4.36786e-15	9.08088e-14
SFTPB	12.9559	-1.56793	0.200448	-7.82214	5.19337e-15	1.06482e-13
AKR7A3	1801.66	1.59042	0.203525	7.81436	5.52416e-15	1.12489e-13
PAK3	156.2	-1.15334	0.14797	-7.79438	6.47236e-15	1.30016e-13
ORM2	240.584	-2.30042	0.295654	-7.78077	7.20829e-15	1.42868e-13
CHGB	1590.38	2.76848	0.356322	7.76959	7.8741e-15	1.55031e-13
SOX5	231.308	1.20185	0.154905	7.75865	8.58409e-15	1.67898e-13
ROBO2	790.646	1.97211	0.254211	7.75778	8.64277e-15	1.67941e-13
CCNE1	553.304	-1.20413	0.155369	-7.75013	9.1802e-15	1.77226e-13
PYY	73.8783	1.70581	0.221992	7.68413	1.54045e-14	2.93574e-13
CCL23	11.6374	-1.07721	0.140455	-7.66947	1.72712e-14	3.24982e-13
C1QTNF7	131.946	1.19448	0.156001	7.65687	1.90512e-14	3.56222e-13
PRR20G	1.50179	-2.73418	0.35784	-7.6408	2.15871e-14	3.98624e-13
RUNDC3A	125.68	1.57438	0.20613	7.6378	2.20957e-14	4.03009e-13
GABRE	561.202	-1.46037	0.191341	-7.63231	2.30586e-14	4.18007e-13
TMPRSS6	651.103	1.65367	0.218555	7.56642	3.83663e-14	6.87127e-13
ELOVL2	2799.44	1.64814	0.218851	7.53085	5.04118e-14	8.92108e-13
CCL17	60.3162	-1.20535	0.160859	-7.49322	6.72026e-14	1.17526e-12
TACR1	168.607	-1.24198	0.166765	-7.44748	9.51367e-14	1.64443e-12
UTS2	15.6213	-1.44715	0.194403	-7.44408	9.76254e-14	1.67769e-12
HTR1E	7.30955	2.74586	0.36911	7.43915	1.01337e-13	1.73146e-12
ZBP1	275.231	-1.07575	0.145858	-7.37534	1.63923e-13	2.73788e-12
ALX4	151.447	-1.43252	0.194558	-7.36296	1.79876e-13	2.98213e-12
ACTL6B	3.90728	2.27981	0.309864	7.35744	1.8747e-13	3.07927e-12
CIBAR2	22.684	-1.58125	0.214966	-7.35583	1.89749e-13	3.09958e-12
LAMB3	3796.18	-1.1342	0.155215	-7.30726	2.72654e-13	4.42952e-12
ASPN	6878.14	1.1337	0.155397	7.29551	2.97536e-13	4.80747e-12
PHF21B	100.009	1.87064	0.257509	7.26438	3.74751e-13	5.98996e-12
SEMA6D	574.654	1.05665	0.147867	7.14595	8.93725e-13	1.41332e-11
SGCG	40.7785	1.49494	0.209321	7.14187	9.20709e-13	1.44829e-11
CDH7	104.657	2.03674	0.286163	7.11739	1.09991e-12	1.72106e-11
HOXB9	143.658	-1.24182	0.175524	-7.07492	1.49539e-12	2.32764e-11
SAA4	5.0486	-1.75136	0.248596	-7.04501	1.85444e-12	2.87148e-11
GALR1	2.84003	1.55438	0.220804	7.03964	1.92736e-12	2.96893e-11
CARTPT	1365.24	4.48136	0.637021	7.03488	1.99437e-12	3.05632e-11
C4BPA	46.1996	-1.76271	0.251005	-7.0226	2.17774e-12	3.30328e-11
BBOX1	386.572	-1.5776	0.226023	-6.97982	2.95551e-12	4.41544e-11
PLAAT5	771.878	1.41082	0.20253	6.96596	3.2618e-12	4.84867e-11
SYT9	637.617	1.63589	0.235202	6.95523	3.51977e-12	5.15482e-11
RERGL	78.6486	-1.46743	0.211252	-6.94636	3.74839e-12	5.43607e-11
ZNF703	13483.4	1.03571	0.149464	6.92953	4.22256e-12	6.09401e-11
SCN7A	149.912	1.27445	0.184194	6.91906	4.54663e-12	6.53002e-11
PRR15	2497.96	1.13275	0.164132	6.90143	5.14803e-12	7.35822e-11
CALY	16.9481	1.70644	0.24753	6.89388	5.42905e-12	7.72275e-11
KCNK15	930.135	1.18935	0.172736	6.88535	5.76464e-12	8.1203e-11
FCRLB	366.826	1.44504	0.209892	6.88471	5.79046e-12	8.1203e-11
TMEM171	34.208	-1.23773	0.181631	-6.81454	9.4566e-12	1.30765e-10
CCL20	92.6752	-1.25072	0.183604	-6.81208	9.61972e-12	1.32405e-10
CCN5	1648.26	1.0596	0.155969	6.79361	1.0936e-11	1.49141e-10
IL33	648.734	-1.05207	0.155143	-6.78129	1.1911e-11	1.61697e-10
CARMIL2	310.225	-1.02734	0.151613	-6.77606	1.23499e-11	1.65388e-10
LUZP2	85.0327	1.32387	0.195764	6.7626	1.35538e-11	1.80697e-10
SALL3	7.89534	-1.6247	0.240587	-6.75306	1.44758e-11	1.92128e-10
BTN1A1	7.09169	-1.01438	0.150445	-6.74251	1.55676e-11	2.0479e-10
MMP12	441.667	-1.51205	0.224318	-6.74062	1.57709e-11	2.0655e-10
P2RX5	79.2092	-1.13762	0.169499	-6.71167	1.92408e-11	2.5089e-10
CALHM1	21.7945	1.45696	0.217532	6.69766	2.11789e-11	2.74956e-10
SCN3B	79.1662	1.0509	0.157544	6.67051	2.54913e-11	3.2526e-10
FSIP1	1181.38	1.355	0.203581	6.65585	2.81672e-11	3.56345e-10
EXOC3L4	58.3587	-1.19881	0.180556	-6.63955	3.14645e-11	3.96373e-10
CST5	237.051	2.64746	0.399216	6.63166	3.31927e-11	4.14629e-10
REPS2	4933.73	1.01436	0.153814	6.59469	4.26157e-11	5.30111e-10
FMO2	1053.37	-1.12577	0.17074	-6.59345	4.29723e-11	5.32319e-10
KCNF1	502.33	1.47768	0.224507	6.58188	4.64551e-11	5.73074e-10
RTP3	3.42406	-3.08568	0.469168	-6.57693	4.8027e-11	5.90018e-10
PIGR	2481.99	-1.66219	0.253073	-6.56802	5.0988e-11	6.23816e-10
TRIM15	6.71748	-1.97675	0.30105	-6.56616	5.16294e-11	6.29074e-10
SEZ6L	369.687	1.68002	0.256067	6.56088	5.34911e-11	6.49098e-10
CHAD	1592.28	1.49931	0.228555	6.55994	5.38303e-11	6.50559e-10
CA12	29218.6	1.09693	0.167489	6.54925	5.78269e-11	6.9603e-10
CAPN9	484.433	1.17744	0.180351	6.52859	6.63913e-11	7.95893e-10
ORM1	351.298	-2.1521	0.330349	-6.51465	7.28616e-11	8.63018e-10
FCRL4	9.75022	-1.20581	0.185183	-6.51147	7.44188e-11	8.77964e-10
MGAM2	226.103	-1.68939	0.260662	-6.48114	9.10343e-11	1.06974e-09
GFRA2	71.8311	1.06043	0.163654	6.47973	9.18886e-11	1.07131e-09
CDKN2A	1138.73	-1.08478	0.16771	-6.46818	9.91874e-11	1.15189e-09
DMRTA2	13.494	-2.05182	0.320054	-6.41085	1.44715e-10	1.66759e-09
KCNJ3	3931.21	2.13295	0.333259	6.40028	1.55092e-10	1.78027e-09
TLCD3B	136.911	1.16116	0.181865	6.38472	1.71709e-10	1.95591e-09
VRTN	5.55483	-2.6312	0.412811	-6.37387	1.84318e-10	2.09152e-09
MMP13	1909.08	1.25339	0.198116	6.32657	2.50663e-10	2.76008e-09
SCO2	13.8886	-1.03972	0.164546	-6.31868	2.63807e-10	2.88345e-09
SERPINB7	146.97	-1.63632	0.259058	-6.3164	2.67721e-10	2.91551e-09
MAGEB2	4.69615	2.92203	0.463186	6.30856	2.81646e-10	3.05596e-09
KLHL1	33.8846	4.34126	0.689568	6.29563	3.06153e-10	3.2859e-09
C2CD4B	90.5598	-1.11451	0.177306	-6.28583	3.26111e-10	3.48752e-09
ANTXRL	18.5468	-1.72153	0.273995	-6.28307	3.3196e-10	3.5247e-09
DAZL	7.06435	-1.42955	0.227745	-6.27699	3.45182e-10	3.65205e-09
CADM3	102.384	-1.17813	0.188993	-6.23372	4.55499e-10	4.75157e-09
EPHA8	75.0199	1.55003	0.24942	6.21454	5.14755e-10	5.31377e-09
BECN2	1.99724	-1.76842	0.285007	-6.20485	5.475e-10	5.63225e-09
S100A9	11508.6	-1.62583	0.262184	-6.20113	5.6059e-10	5.74701e-09
PNMT	226.623	1.56205	0.252666	6.18229	6.31796e-10	6.41068e-09
SLC6A4	976.271	1.6914	0.274342	6.16529	7.03552e-10	7.11449e-09
BCAS1	2892.98	1.24306	0.202232	6.14671	7.91042e-10	7.92154e-09
DCDC1	253.884	1.17917	0.19184	6.14665	7.91355e-10	7.92154e-09
AMPD1	27.9228	-1.14827	0.187071	-6.13813	8.34965e-10	8.33004e-09
CNTNAP3	68.2311	-1.09387	0.178915	-6.11391	9.7221e-10	9.6346e-09
BEX1	791.508	1.99921	0.32705	6.11287	9.78574e-10	9.66545e-09
FSTL4	313.452	1.03266	0.16908	6.10752	1.01191e-09	9.96161e-09
TMEM252	4.77549	1.19864	0.196522	6.09925	1.0657e-09	1.03879e-08
CPA6	190.826	1.68973	0.277686	6.08504	1.16462e-09	1.13151e-08
CCDC196	44.6594	1.68385	0.276963	6.07969	1.20414e-09	1.1661e-08
FCAMR	20.1193	-1.50573	0.247706	-6.07868	1.21174e-09	1.16964e-08
PPP1R1C	41.9424	1.52985	0.252093	6.06862	1.29018e-09	1.24133e-08
SHOX	1.96721	1.35581	0.224257	6.04576	1.48711e-09	1.4216e-08
SLC22A31	38.0791	-1.47657	0.244831	-6.03099	1.62957e-09	1.55279e-08
AGR2	39114.7	1.24762	0.207364	6.01657	1.78151e-09	1.68676e-08
COL2A1	4407.48	1.89538	0.315705	6.00365	1.92935e-09	1.82094e-08
CACNA1B	69.0254	-1.36281	0.227635	-5.98681	2.13991e-09	2.01328e-08
CCDC83	11.9004	1.34098	0.224866	5.96344	2.46983e-09	2.30182e-08
DNAJC12	3069.51	1.09658	0.183975	5.9605	2.51474e-09	2.33635e-08
GABRA2	36.6026	1.45008	0.244377	5.93377	2.96065e-09	2.74206e-08
DOK7	666.083	1.17792	0.198589	5.93145	3.00272e-09	2.77239e-08
F7	529.709	1.21784	0.206176	5.90682	3.48785e-09	3.17106e-08
CACNG4	4979.5	1.05891	0.180223	5.87558	4.21374e-09	3.7962e-08
SYT13	4671.48	1.56491	0.266865	5.86406	4.51684e-09	4.0326e-08
GPR139	110.236	2.28309	0.389808	5.85694	4.71462e-09	4.19658e-08
A2ML1	941.713	-1.58576	0.270912	-5.85342	4.81566e-09	4.261e-08
FOXG1	10.928	-2.38598	0.408307	-5.8436	5.10845e-09	4.50666e-08
STXBP5L	24.7645	1.41722	0.242761	5.83794	5.28501e-09	4.64862e-08
NAT2	46.4186	1.20605	0.206895	5.8293	5.5659e-09	4.86689e-08
CPA2	5.72558	-1.25402	0.215204	-5.82713	5.63895e-09	4.9163e-08
BMPR1B	13456	1.52443	0.261847	5.82182	5.82118e-09	5.03092e-08
CXCL3	26.8859	-1.01249	0.174004	-5.8188	5.92731e-09	5.09304e-08
LRTM2	88.2752	1.59478	0.274522	5.80931	6.27305e-09	5.35913e-08
LHX3	0.887199	-2.10964	0.363344	-5.80617	6.39163e-09	5.43787e-08
POTEC	33.0708	2.49724	0.431009	5.79394	6.87527e-09	5.77709e-08
PAGE5	4.90956	1.99383	0.344128	5.79386	6.87888e-09	5.77709e-08
CACNA1H	2487.81	1.15618	0.199791	5.78694	7.1679e-09	5.986e-08
AKR1C1	493.501	1.07141	0.185935	5.76229	8.29802e-09	6.89107e-08
GALNT5	1741.73	1.01915	0.177098	5.75476	8.67647e-09	7.18528e-08
PLPPR5	15.9956	1.05406	0.183335	5.74938	8.95725e-09	7.39255e-08
GRM4	632.891	1.25203	0.217799	5.74855	9.00135e-09	7.39255e-08
TSPAN1	6631.75	1.07651	0.189162	5.69094	1.26339e-08	1.02738e-07
JAKMIP1	9.6604	-1.05967	0.186383	-5.68547	1.30456e-08	1.0568e-07
ADH1C	76.6065	1.22157	0.214916	5.68391	1.31652e-08	1.06359e-07
ESR1	34844.6	1.14946	0.202557	5.67473	1.3891e-08	1.11616e-07
TMEM215	32.9114	1.27212	0.22477	5.65966	1.51676e-08	1.2057e-07
AL590132.1	3.62347	1.33964	0.238472	5.6176	1.93632e-08	1.52697e-07
DHRS2	10650.6	1.68169	0.299605	5.61302	1.9883e-08	1.55969e-07
RET	4644.11	1.11749	0.199135	5.61175	2.00295e-08	1.56704e-07
NKAIN1	3113.68	1.18736	0.21176	5.60712	2.05722e-08	1.60108e-07
SERPINA11	1002.82	1.38809	0.247692	5.60409	2.09358e-08	1.62512e-07
SHD	5.458	-1.14413	0.20436	-5.5986	2.16085e-08	1.66863e-07
UGT2B17	93.4029	1.8178	0.324954	5.59402	2.21867e-08	1.70442e-07
NAT1	9308.24	1.16725	0.208895	5.58774	2.30046e-08	1.7627e-07
SLC26A9	69.4457	-1.49123	0.267312	-5.57863	2.42425e-08	1.84329e-07
ASCL4	12.0971	1.49552	0.26863	5.5672	2.58862e-08	1.95329e-07
DUSP13	44.3136	1.37136	0.246887	5.55462	2.78224e-08	2.08353e-07
UCN3	2.36343	2.93326	0.52903	5.54461	2.94607e-08	2.18967e-07
ACTL8	231.735	-1.82346	0.329116	-5.54049	3.01628e-08	2.23626e-07
UNC13A	133.959	1.06218	0.191802	5.53788	3.06151e-08	2.26414e-07
SLC22A24	2.65711	2.06766	0.375252	5.51006	3.58704e-08	2.62667e-07
ARHGAP36	98.4532	2.02354	0.367483	5.50649	3.66051e-08	2.67388e-07
CACNG1	111.1	1.20463	0.219336	5.49217	3.97034e-08	2.89309e-07
MSMB	468.983	1.3756	0.250806	5.48473	4.14108e-08	3.0028e-07
IGSF23	12.8703	-1.39861	0.255002	-5.48473	4.14109e-08	3.0028e-07
PADI3	115.078	-1.4976	0.273098	-5.48375	4.16409e-08	3.01213e-07
CXCL13	2281.48	-1.3403	0.24448	-5.48227	4.1991e-08	3.03008e-07
CDH18	21.4532	1.86135	0.339969	5.47507	4.37336e-08	3.14819e-07
MYOG	5.25911	1.70164	0.311122	5.46937	4.51629e-08	3.2354e-07
BPIFB1	1663.63	1.36497	0.250076	5.45822	4.80941e-08	3.40028e-07
C2CD4A	303.273	-1.4077	0.258034	-5.45551	4.88338e-08	3.44035e-07
RGS7	15.985	1.28276	0.235194	5.45404	4.92388e-08	3.46068e-07
GAL	210.765	-1.20741	0.222464	-5.42744	5.71679e-08	3.94363e-07
PSAPL1	12.5279	-2.75978	0.508487	-5.42743	5.71713e-08	3.94363e-07
PCSK9	85.1694	-1.05216	0.193969	-5.42438	5.81566e-08	4.00231e-07
SLC26A3	127.414	1.33064	0.245629	5.41725	6.05212e-08	4.15542e-07
SYT5	71.9852	1.31269	0.242363	5.41621	6.08772e-08	4.17023e-07
LGALS9B	27.5477	1.36785	0.252749	5.41189	6.23643e-08	4.24277e-07
CYP4F8	670.7	1.71431	0.317327	5.40235	6.57721e-08	4.45997e-07
TEPP	11.241	-1.06385	0.196932	-5.40212	6.5857e-08	4.45997e-07
PAX5	178.642	-1.08651	0.201846	-5.38286	7.33101e-08	4.9422e-07
HP	76.0021	-1.25677	0.233981	-5.37124	7.81979e-08	5.22432e-07
ACMSD	59.6884	1.20249	0.224079	5.36637	8.03349e-08	5.33115e-07
LRRC3B	10.1433	1.16285	0.216762	5.36466	8.11039e-08	5.3702e-07
GRIN2B	24.9824	-1.14307	0.214354	-5.33263	9.6799e-08	6.36689e-07
HTR3A	24.7685	-1.39054	0.261836	-5.31074	1.0918e-07	7.1339e-07
NEURL1	1016.95	1.10429	0.208647	5.2926	1.20592e-07	7.82795e-07
PRSS56	1.67459	-2.34171	0.442646	-5.29025	1.2215e-07	7.9118e-07
GPR15	40.1484	-1.10768	0.209687	-5.28252	1.27416e-07	8.1993e-07
CCL21	647.794	-1.03114	0.19528	-5.28031	1.28967e-07	8.28117e-07
SLC7A13	39.2869	1.08823	0.208011	5.2316	1.6805e-07	1.05403e-06
FAT2	693.685	-1.03645	0.198857	-5.21203	1.86789e-07	1.16664e-06
HPDL	176.217	-1.03052	0.198188	-5.19971	1.99597e-07	1.23884e-06
PGLYRP2	483.229	1.29658	0.249597	5.19472	2.05028e-07	1.26463e-06
OTOR	23.4291	1.36305	0.262434	5.19388	2.05951e-07	1.26728e-06
CST2	161.845	1.02656	0.1979	5.18725	2.13418e-07	1.30019e-06
SBSN	166.925	-1.61618	0.312631	-5.16961	2.34581e-07	1.41176e-06
KRT24	16.3117	1.79253	0.3477	5.1554	2.53095e-07	1.51399e-06
SLC16A12	39.7602	1.00296	0.195209	5.13789	2.77843e-07	1.64547e-06
LGALS9C	31.3909	1.15564	0.225033	5.1354	2.81551e-07	1.66411e-06
GCGR	5.6681	-1.22446	0.23862	-5.13141	2.87573e-07	1.69634e-06
SCRT1	11.3657	1.04717	0.204319	5.12516	2.97289e-07	1.73642e-06
H1-3	49.089	1.03128	0.201534	5.11713	3.10215e-07	1.80837e-06
NDP	428.127	1.31441	0.257291	5.10866	3.24446e-07	1.88763e-06
CD1A	108.22	-1.19617	0.234638	-5.09795	3.4336e-07	1.98988e-06
BRDT	26.5539	1.34649	0.264692	5.08702	3.6374e-07	2.0998e-06
TRIM29	3486.52	-1.02453	0.202096	-5.06952	3.98823e-07	2.27582e-06
KDM4E	3.12857	-1.20146	0.238598	-5.03548	4.76662e-07	2.70442e-06
SLITRK6	5728.57	1.29067	0.256734	5.02728	4.9749e-07	2.80653e-06
XKR7	21.0692	1.4376	0.286148	5.02397	5.06141e-07	2.84992e-06
PSG9	6.91218	1.66186	0.332737	4.99453	5.89807e-07	3.2837e-06
ZFP42	14.6225	-1.8402	0.371088	-4.95892	7.0887e-07	3.90996e-06
IRX1	489.539	-1.07267	0.216745	-4.94899	7.45983e-07	4.09261e-06
EDN3	88.9424	-1.44653	0.292554	-4.94449	7.63434e-07	4.17991e-06
MYEOV	405.243	-1.13023	0.228941	-4.93677	7.9427e-07	4.33278e-06
NETO1	70.5644	1.00079	0.203291	4.92295	8.52479e-07	4.62485e-06
ADAMTS19	124.875	1.21793	0.247712	4.91672	8.80079e-07	4.75723e-06
MT1H	20.1535	-1.04379	0.212314	-4.91626	8.82138e-07	4.7597e-06
PGLYRP4	34.8189	-1.54025	0.314063	-4.90427	9.37738e-07	5.02323e-06
TAGLN3	8.15903	-1.37336	0.280708	-4.89248	9.95735e-07	5.25812e-06
MYT1	278.308	1.20313	0.246548	4.87991	1.06135e-06	5.55528e-06
KRT6A	1837.65	-1.57765	0.325013	-4.85411	1.20928e-06	6.2634e-06
CYP2A7	154.367	1.69672	0.350135	4.8459	1.26037e-06	6.48285e-06
INSM1	293.339	1.42914	0.29528	4.83994	1.29876e-06	6.65725e-06
ELAVL3	7.21852	1.24813	0.258588	4.8267	1.38813e-06	7.09091e-06
HS6ST3	797.586	1.10323	0.228717	4.82354	1.4103e-06	7.19179e-06
POTEI	46.6843	1.08974	0.226219	4.8172	1.45585e-06	7.39871e-06
FAM181A	1.61537	-1.46992	0.305974	-4.80407	1.55473e-06	7.86092e-06
RIMS4	1862.74	1.1635	0.242231	4.80326	1.56102e-06	7.87929e-06
CLCA4	18.7239	-1.19988	0.250124	-4.79715	1.60943e-06	8.09215e-06
PLPPR1	28.4665	-1.12017	0.233898	-4.78913	1.67504e-06	8.38364e-06
CLDN6	32.073	-1.20133	0.251168	-4.78295	1.7274e-06	8.60227e-06
PSORS1C2	18.7847	-1.23622	0.258612	-4.78022	1.75101e-06	8.70525e-06
ARL14	5.89712	-1.41465	0.297229	-4.75948	1.94088e-06	9.58509e-06
CLEC3A	12497.7	2.0888	0.439282	4.75504	1.98407e-06	9.78215e-06
PLD5	17.9213	1.06071	0.223334	4.74944	2.03982e-06	1.00404e-05
KCNJ6	66.7528	1.01157	0.213134	4.7462	2.07278e-06	1.01689e-05
PGLYRP3	5.83928	-2.02778	0.428086	-4.73686	2.17057e-06	1.06137e-05
SYT1	2446.99	1.12824	0.24062	4.6889	2.74679e-06	1.31079e-05
PVALB	800.215	1.44219	0.309105	4.66571	3.0756e-06	1.45139e-05
RNF186	5.06757	-1.34374	0.288625	-4.65566	3.22952e-06	1.5192e-05
ASZ1	2.2107	-2.1029	0.457508	-4.59641	4.29835e-06	1.9874e-05
TACR3	11.9363	1.25313	0.273677	4.57886	4.6751e-06	2.1549e-05
MMP1	1644.89	-1.00009	0.219761	-4.55083	5.34355e-06	2.44241e-05
SPAG6	412.031	1.42324	0.312755	4.55065	5.34816e-06	2.44241e-05
SBK2	36.6304	1.27303	0.280253	4.54244	5.56065e-06	2.53555e-05
POTEH	4.00619	1.22631	0.270119	4.53988	5.62863e-06	2.56262e-05
ALPP	2.57427	-1.68202	0.372765	-4.51228	6.41358e-06	2.88465e-05
GABBR2	166.652	-1.45058	0.322227	-4.50172	6.74064e-06	3.01806e-05
KCNJ16	33.6409	-1.12449	0.251477	-4.47153	7.76628e-06	3.44614e-05
C4orf54	10.6856	-1.34969	0.301891	-4.47078	7.79356e-06	3.45309e-05
AGR3	7438.43	1.00646	0.225652	4.46023	8.18736e-06	3.61143e-05
KRT38	3.10885	-1.71127	0.384467	-4.45103	8.54609e-06	3.74742e-05
PADI1	8.97963	-1.02302	0.229898	-4.44989	8.59129e-06	3.76169e-05
ALKAL2	47.5585	-1.08399	0.244119	-4.44042	8.97845e-06	3.91392e-05
APOA5	3.16855	1.32783	0.299288	4.43662	9.13822e-06	3.97773e-05
CASP14	1953.59	-1.5816	0.357443	-4.42476	9.65516e-06	4.19661e-05
ADGRF4	53.2054	-1.02016	0.231448	-4.4077	1.04473e-05	4.52768e-05
TFF3	17876.1	1.04188	0.237793	4.38146	1.17888e-05	5.07942e-05
GP2	2710.84	1.2312	0.281629	4.37173	1.23268e-05	5.28825e-05
IL20	332.671	1.12665	0.257981	4.36718	1.25858e-05	5.3916e-05
XAGE3	0.783714	1.70656	0.390844	4.36634	1.26347e-05	5.40475e-05
AMTN	19.1735	-1.44321	0.331043	-4.3596	1.30299e-05	5.54985e-05
NELL1	64.7465	1.63468	0.375761	4.35034	1.35929e-05	5.76487e-05
TUBA3E	101.449	1.07743	0.247929	4.34574	1.38808e-05	5.85358e-05
PNPLA5	3.0488	-1.79429	0.413715	-4.33701	1.44436e-05	6.06509e-05
CCDC187	41.837	1.04489	0.241081	4.33417	1.46309e-05	6.12641e-05
PAX2	127.488	1.0281	0.237243	4.33354	1.46731e-05	6.13547e-05
HORMAD1	229.102	-1.38371	0.321616	-4.30237	1.68979e-05	6.92932e-05
DKK1	368.432	-1.08453	0.252493	-4.29529	1.74465e-05	7.12542e-05
SERPINB3	15.2632	-2.49204	0.580182	-4.29527	1.74481e-05	7.12542e-05
S100A7A	153.028	-1.96515	0.461331	-4.25974	2.04665e-05	8.26723e-05
CDH12	9.66577	-1.18647	0.278615	-4.25847	2.05831e-05	8.30307e-05
KRT74	1.31881	-1.38791	0.327556	-4.23718	2.26341e-05	9.04236e-05
WFDC13	4.08831	1.27252	0.302348	4.2088	2.56732e-05	0.000101769
BMP5	92.2027	-1.07601	0.256642	-4.19266	2.75701e-05	0.000108428
PSKH2	2.41087	1.13568	0.272163	4.17278	3.00911e-05	0.000116942
CCDC175	5.62023	1.36184	0.326565	4.17019	3.04348e-05	0.000117969
CEACAM5	3656.94	1.20475	0.289132	4.16677	3.08942e-05	0.000119594
AADACL3	0.638108	-1.84185	0.446498	-4.12511	3.70564e-05	0.000141423
MS4A15	249.61	1.04704	0.254826	4.10883	3.97665e-05	0.000151189
KLHL34	22.749	-1.18348	0.290323	-4.07643	4.57333e-05	0.000171673
KRT35	2.80219	1.45714	0.363037	4.01375	5.97623e-05	0.000219621
LACRT	95.354	2.23634	0.557312	4.01273	6.00208e-05	0.000220299
IGFL3	33.0241	1.01159	0.252261	4.01008	6.06974e-05	0.000222507
FABP6	64.2807	-1.16268	0.290668	-4.00003	6.33354e-05	0.000230641
CLRN1	2.27288	1.0836	0.270911	3.99985	6.33816e-05	0.000230641
KCNK16	2.83533	1.95984	0.490248	3.99764	6.39773e-05	0.000232202
CLIC6	6675.06	1.04238	0.260967	3.99428	6.48922e-05	0.000234701
ZG16	8.18434	1.31483	0.329266	3.99321	6.51844e-05	0.000235472
GHRH	29.6091	1.37319	0.343917	3.9928	6.52979e-05	0.000235596
LIN28A	19.0889	1.48513	0.371981	3.99249	6.53834e-05	0.000235618
AMER3	10.306	1.54401	0.389178	3.96735	7.26759e-05	0.000257901
CSAG3	21.0928	-1.61177	0.406294	-3.96701	7.27814e-05	0.000257901
CYP2A13	7.03189	1.38088	0.348471	3.96269	7.41111e-05	0.000261367
FAM25A	1.12907	1.93365	0.493714	3.91654	8.98302e-05	0.000312723
ACSM2A	1.67249	1.09442	0.280514	3.90149	9.56006e-05	0.00032934
ASIC2	51.9697	1.05618	0.271599	3.88876	0.000100757	0.000345105
CLDN25	7.18254	1.0799	0.279717	3.86068	0.000113073	0.000382877
HBA1	3.39871	1.0081	0.261274	3.85842	0.000114121	0.000384674
FAM170B	0.480917	-1.01453	0.264514	-3.83544	0.000125341	0.000417287
FMR1NB	1.98565	-1.13544	0.296711	-3.82675	0.000129844	0.000431316
DPPA2	0.917696	-3.00104	0.786628	-3.81507	0.000136144	0.00045073
ACP7	24.9958	-1.02919	0.271671	-3.78839	0.000151628	0.00049483
KRT31	54.9853	1.13833	0.30051	3.78798	0.000151877	0.000495098
CWH43	95.6996	-1.10241	0.295085	-3.73589	0.000187056	0.000597976
GPR26	163.097	1.22954	0.330566	3.7195	0.00019962	0.000634727
CSAG2	2.55455	-1.7219	0.469942	-3.66408	0.000248233	0.000772809
KRT75	65.2465	-1.11312	0.304847	-3.65141	0.000260807	0.000807685
GKN1	0.641278	-1.38871	0.381469	-3.64043	0.00027218	0.000836806
SSTR5	3.63307	1.31035	0.36308	3.60899	0.000307388	0.000935377
PRAC2	6.69519	-1.3924	0.3868	-3.59979	0.000318475	0.000966148
KCTD4	2.11135	1.02271	0.284548	3.59416	0.000325441	0.000981272
SLC5A8	453.132	1.31552	0.370754	3.54823	0.000387833	0.00115418
LRRC53	2.42268	1.61297	0.460186	3.50504	0.000456545	0.00134254
H3Y1	3.73023	1.26024	0.363033	3.47142	0.000517716	0.00150016
ADAM2	6.44403	1.77339	0.513262	3.45514	0.000550014	0.00157837
MMP26	1.26606	2.4028	0.697113	3.44679	0.000567293	0.00161393
CHGA	217.496	1.20665	0.350991	3.43783	0.000586388	0.00166348
DCD	438.751	-1.64908	0.482539	-3.41751	0.000631963	0.00177415
ZNF716	6.02812	1.64821	0.48558	3.3943	0.000688038	0.00191172
NXPH1	291.247	1.28594	0.380869	3.37632	0.000734615	0.00202751
PYDC1	339.495	-1.03521	0.306649	-3.37586	0.000735849	0.00202751
ADAM18	1.50344	1.46176	0.434011	3.36803	0.000757085	0.00207067
SPRR2F	1.45654	-1.41698	0.422031	-3.35752	0.000786437	0.00213718
ZIC3	5.94434	-1.28188	0.386549	-3.3162	0.000912493	0.0024404
CDC20B	323.302	1.10023	0.331782	3.31611	0.00091279	0.0024404
REG1A	1.2482	-2.2847	0.691074	-3.30601	0.00094635	0.00252105
S100A7	3042.52	-1.34837	0.40798	-3.30498	0.00094984	0.00252809
CST11	1.31214	1.35923	0.412822	3.29252	0.000992922	0.00262396
MAGEA4	50.9778	-1.86231	0.565972	-3.29047	0.0010002	0.0026385
GABRA5	16.7171	-1.1094	0.33761	-3.28603	0.00101612	0.00267102
TCL1B	1.81275	1.45286	0.445979	3.25769	0.00112322	0.00292154
PRDM13	11.4655	-1.70072	0.527776	-3.22244	0.00127106	0.00328596
EIF4E1B	16.4164	1.15371	0.358065	3.22208	0.00127265	0.00328723
MUC7	30.8384	1.27602	0.397081	3.21349	0.00131132	0.00336955
LYZL2	8.22003	1.06111	0.331447	3.20145	0.00136739	0.00349548
VSTM2A	1342.94	1.35471	0.423723	3.19717	0.00138783	0.00354165
CRISP1	2.92112	1.0604	0.333021	3.18418	0.00145164	0.00368238
MYMK	0.906375	1.0648	0.338265	3.14784	0.00164482	0.00412661
KRT20	5.47334	-1.06869	0.343951	-3.10711	0.00188926	0.00465908
NEUROD1	1.47339	2.12638	0.69284	3.06908	0.00214719	0.00522816
ALPG	1.18803	-1.32653	0.434934	-3.04995	0.00228876	0.00550524
SPDYC	178.916	1.04265	0.353192	2.95208	0.00315639	0.00736383
CSH2	0.773175	-1.78917	0.606413	-2.95042	0.00317339	0.00738223
VAX1	10.6424	-1.38163	0.472393	-2.92475	0.00344738	0.00796353
GOLGA8G	0.340171	-1.02654	0.351377	-2.92148	0.00348369	0.00802868
UGT2B28	76.2608	1.06654	0.365932	2.91458	0.00356165	0.00817667
TMEM271	0.633383	-1.42673	0.495228	-2.88095	0.00396483	0.00898434
CSAG1	78.5095	-1.16684	0.405336	-2.8787	0.00399315	0.00902785
SCRT2	0.676053	-1.46666	0.519452	-2.82348	0.00475053	0.0105555
VCX3A	1.78716	-1.17758	0.419889	-2.80449	0.00503956	0.0111229
PRSS41	6.3959	-1.38684	0.50323	-2.75588	0.00585342	0.0126378
HAO1	4.1147	-1.35554	0.492454	-2.75261	0.00591214	0.0127276
PNMA6E	3.3406	-1.59279	0.582196	-2.73584	0.00622222	0.0133564
GATA4	62.6942	1.04052	0.382726	2.71871	0.00655363	0.0140005
SERPINA6	1358.37	1.0342	0.380882	2.71528	0.00662191	0.0141125
ASCL1	320.537	1.0864	0.400927	2.70971	0.00673421	0.0143108
CST9	793.998	1.04126	0.385049	2.70423	0.00684639	0.0144974
MAGEA9B	2.7606	-2.30417	0.858801	-2.683	0.00729639	0.015341
DCAF4L2	4.70965	-1.95049	0.737095	-2.64618	0.00814062	0.0168773
LIN28B	10.5785	-1.49902	0.574268	-2.61031	0.009046	0.0185474
DEFB126	1.74347	-1.77741	0.687017	-2.58714	0.00967758	0.0197065
TM4SF5	0.881621	-1.11988	0.436473	-2.56575	0.0102953	0.0208076
WFDC10A	0.941342	1.05246	0.4108	2.56199	0.0104075	0.0209773
CRCT1	1.60708	-1.46878	0.594357	-2.4712	0.0134659	0.0264426
TEX13B	1.10865	1.02665	0.416263	2.46636	0.0136495	0.0267677
GNAT3	6.66224	1.60285	0.654577	2.44868	0.0143382	0.0280076
TCHHL1	2.66575	-1.24038	0.508968	-2.43706	0.0148073	0.0288669
PRR27	14.2383	-1.57379	0.64831	-2.42753	0.0152019	0.0294431
FGF4	1.80901	1.64972	0.687213	2.4006	0.0163684	0.0313957
SP8	1.39644	-1.32843	0.554657	-2.39505	0.0166183	0.0318545
HAND1	1.70922	1.00724	0.425362	2.36795	0.0178867	0.0339753
OR56A3	15.262	-1.13625	0.501983	-2.26352	0.0236039	0.0434248
TLX3	11.0389	-1.37923	0.611223	-2.2565	0.0240392	0.0440892
CTAG2	5.43108	-1.5072	0.671153	-2.24569	0.0247241	0.045206
GPR149	0.600807	-1.21775	0.542405	-2.24508	0.0247627	0.0452486

## Sheet: S4
Table S4: clinical information of TCGA training set
	time	status
TCGA-EW-A1PB	1.66575	0
TCGA-E2-A10E	2.36986	0
TCGA-AR-A5QN	2.77534	0
TCGA-LL-A50Y	2.08767	0
TCGA-B6-A0I5	23.4411	0
TCGA-E2-A14Q	3.1863	0
TCGA-B6-A0I8	2.05205	1
TCGA-AR-A0TS	7.00822	0
TCGA-AO-A03O	6.80274	1
TCGA-C8-A12Q	1.05479	1
TCGA-E2-A1LL	3.5863	0
TCGA-B6-A3ZX	3.15616	1
TCGA-BH-A0AU	5.24384	0
TCGA-AC-A3HN	1.3589	0
TCGA-AR-A24Q	8.69041	0
TCGA-E9-A226	2.87123	1
TCGA-E2-A153	1.93699	0
TCGA-BH-A0HO	0.208219	0
TCGA-LL-A441	2.72877	0
TCGA-A8-A07J	1	0
TCGA-A2-A0CQ	7.38356	0
TCGA-C8-A1HJ	0.0136986	0
TCGA-E2-A574	3.23014	0
TCGA-A8-A099	0.832877	0
TCGA-XX-A89A	1.33699	0
TCGA-BH-A0BG	5.12603	0
TCGA-A8-A07B	3.58356	0
TCGA-BH-A1F2	2.6274	1
TCGA-EW-A1IW	1.01644	0
TCGA-OL-A66H	2.22466	0
TCGA-A7-A6VX	0.868493	0
TCGA-E2-A1LA	2.04932	0
TCGA-A2-A3KC	3.01918	0
TCGA-BH-A1FU	4.62466	1
TCGA-AN-A0FD	0.536986	0
TCGA-E2-A1IH	2.81096	0
TCGA-B6-A0WS	8.12329	1
TCGA-A7-A26J	1.71781	0
TCGA-E9-A1RH	3.88219	0
TCGA-C8-A3M8	1.07945	0
TCGA-D8-A1XR	1.32055	0
TCGA-S3-AA14	1.44932	0
TCGA-A2-A0EV	2.65205	0
TCGA-AC-A3YI	1.93699	0
TCGA-BH-A0H9	3.41644	0
TCGA-A2-A0T2	0.69863	1
TCGA-E2-A576	2.85753	0
TCGA-E2-A1IG	5.86301	0
TCGA-E2-A14S	2.76438	0
TCGA-E2-A15R	4.74521	0
TCGA-A2-A0T0	1.46027	0
TCGA-BH-A1ET	6.90411	1
TCGA-E2-A14X	2.66301	0
TCGA-AC-A8OS	0.191781	0
TCGA-BH-A202	2.17808	0
TCGA-AQ-A54N	0.213699	0
TCGA-A2-A04P	1.50137	1
TCGA-GM-A5PV	1.12877	0
TCGA-AN-A0XS	0.0273973	0
TCGA-D8-A1JU	1.22466	0
TCGA-XX-A899	1.27945	0
TCGA-A7-A0DC	2.48219	0
TCGA-A1-A0SD	1.19726	0
TCGA-S3-A6ZG	1.53973	0
TCGA-EW-A424	1.9589	0
TCGA-AR-A1AS	3.15068	0
TCGA-JL-A3YX	0.964384	0
TCGA-BH-A0DQ	0.268493	0
TCGA-E9-A1RC	3.35342	0
TCGA-B6-A0RL	6.76438	1
TCGA-AN-A0FF	0.471233	0
TCGA-BH-A0HX	2.27123	0
TCGA-D8-A1JP	1.75068	0
TCGA-B6-A409	1.56986	1
TCGA-LL-A7T0	1.03014	0
TCGA-AN-A03X	0.0273973	0
TCGA-E9-A1QZ	2.06849	0
TCGA-AO-A1KO	1.70411	0
TCGA-GM-A3XL	5.77534	0
TCGA-AN-A0G0	0.0438356	0
TCGA-AR-A1AK	8.65479	0
TCGA-B6-A0IJ	19.4685	0
TCGA-C8-A1HG	0.945205	0
TCGA-E9-A1NG	2.15342	1
TCGA-A2-A259	4.3726	0
TCGA-BH-A0AZ	5.25753	0
TCGA-BH-A0AV	4.9863	0
TCGA-3C-AAAU	11.0877	0
TCGA-D8-A27G	1.12055	0
TCGA-OL-A66J	5.46849	0
TCGA-AC-A2FG	5.07671	0
TCGA-E2-A155	1.75342	0
TCGA-D8-A1XT	1.3863	0
TCGA-AC-A62Y	1.45205	0
TCGA-AR-A254	7.13699	0
TCGA-AR-A24S	8.15342	0
TCGA-BH-A1EY	1.47397	1
TCGA-B6-A0I6	2.71507	1
TCGA-D8-A27H	1.08767	0
TCGA-A2-A1FV	1.95616	0
TCGA-AN-A0XW	0.465753	0
TCGA-A2-A0EM	8.47671	0
TCGA-AR-A1AI	9.03014	0
TCGA-AR-A24Z	8.22192	0
TCGA-AC-A2FO	6.17808	0
TCGA-C8-A8HP	1.08493	0
TCGA-3C-AALJ	4.03836	0
TCGA-AC-A8OQ	0.0931507	0
TCGA-A2-A0YH	1.80548	0
TCGA-BH-A0C3	7.42192	0
TCGA-A1-A0SM	0.663014	0
TCGA-B6-A400	0.589041	0
TCGA-D8-A1XV	1.26301	0
TCGA-A2-A0CV	8.24932	0
TCGA-AR-A2LE	13.8685	0
TCGA-OL-A5D6	3.02466	1
TCGA-E9-A1R0	2.35616	0
TCGA-E9-A1NI	0.821918	0
TCGA-A2-A0CR	8.99452	0
TCGA-OL-A5RW	3.03014	0
TCGA-AO-A0JD	6	0
TCGA-B6-A0WZ	17.2384	0
TCGA-AC-A3W6	1.64932	0
TCGA-A8-A07R	0.747945	0
TCGA-A7-A3J0	0.857534	0
TCGA-EW-A2FR	4.58356	0
TCGA-D8-A73U	1.34795	0
TCGA-C8-A131	1.12603	0
TCGA-A7-A6VY	0.728767	0
TCGA-A7-A3IY	0.945205	0
TCGA-OL-A5RV	2.90959	0
TCGA-AQ-A1H3	2.70959	0
TCGA-A7-A4SF	1.49315	0
TCGA-A2-A0SV	2.26027	1
TCGA-E9-A22A	3.25753	0
TCGA-E2-A15P	1.63014	0
TCGA-EW-A1PD	1.16164	0
TCGA-BH-A0BA	3.10137	0
TCGA-AO-A12D	6.89041	0
TCGA-A8-A09I	3.75616	0
TCGA-E9-A1R2	2.91233	0
TCGA-AR-A1AO	7.1726	0
TCGA-BH-A208	4.81918	1
TCGA-E2-A152	5.83014	0
TCGA-E2-A1IF	3.11781	0
TCGA-EW-A1PA	1.57534	0
TCGA-AR-A0TR	0.438356	1
TCGA-E2-A15J	4.49315	0
TCGA-AN-A04A	0.246575	0
TCGA-AC-A6IW	1.13151	0
TCGA-A7-A6VW	0.780822	0
TCGA-BH-A1FD	2.76438	1
TCGA-A1-A0SQ	1.51781	0
TCGA-A8-A09A	0.832877	0
TCGA-AC-A3W7	1.29041	0
TCGA-A2-A3XY	2.99452	1
TCGA-A8-A08I	1	0
TCGA-C8-A12O	1.05479	0
TCGA-C8-A26Z	1.28767	0
TCGA-C8-A278	0.813699	0
TCGA-AC-A2FM	2.16986	1
TCGA-A2-A0D0	5.61096	0
TCGA-AR-A0U0	5.44658	0
TCGA-B6-A1KF	8.46027	0
TCGA-D8-A1Y2	1.1863	0
TCGA-EW-A1P7	2.50685	0
TCGA-LD-A9QF	0.884932	0
TCGA-A7-A26G	1.97808	0
TCGA-D8-A73W	1.05479	1
TCGA-BH-A28O	3.06849	0
TCGA-BH-A0BW	6.49589	0
TCGA-A8-A09V	1.25205	0
TCGA-E2-A1LI	8.55068	0
TCGA-A1-A0SF	4.00822	0
TCGA-E2-A1IU	0.923288	0
TCGA-A7-A3IZ	0.882192	0
TCGA-E2-A150	5.30137	0
TCGA-EW-A6S9	1.26849	0
TCGA-BH-A0DI	2.49863	0
TCGA-A2-A25F	0.882192	0
TCGA-E9-A2JT	0.789041	0
TCGA-D8-A1JJ	1.67397	0
TCGA-A2-A0YF	4.20548	0
TCGA-A8-A08C	2.4137	0
TCGA-AR-A1AL	8.13973	0
TCGA-3C-AALK	3.96712	0
TCGA-E2-A1IN	1.84932	0
TCGA-D8-A1JA	1.37534	0
TCGA-AR-A2LK	4.51781	1
TCGA-AR-A256	7.81918	1
TCGA-C8-A12L	0.994521	0
TCGA-GM-A2DH	6.00822	0
TCGA-A2-A0CL	8.26027	0
TCGA-AN-A0XV	0.443836	0
TCGA-AO-A0J4	4.34795	0
TCGA-BH-A1EV	1	1
TCGA-AC-A62V	0.953425	1
TCGA-D8-A1X8	2.14521	0
TCGA-EW-A1P6	1.53973	0
TCGA-A2-A1G0	1.68767	0
TCGA-AR-A0U3	11.1781	0
TCGA-D8-A27W	1.02192	0
TCGA-A8-A095	3.49863	0
TCGA-C8-A8HR	1.11781	0
TCGA-BH-A1F8	2.09041	1
TCGA-D8-A27F	1.33699	0
TCGA-BH-A2L8	1.67671	0
TCGA-C8-A137	1.03836	0
TCGA-A2-A0CO	9.56712	1
TCGA-D8-A27T	1.09041	0
TCGA-A7-A425	1.22466	0
TCGA-A1-A0SO	2.33425	0
TCGA-B6-A0I1	6.46849	1
TCGA-E9-A22D	3.41918	0
TCGA-Z7-A8R6	8.92055	0
TCGA-EW-A1IZ	1.51781	0
TCGA-OL-A5RZ	1.86027	0
TCGA-AR-A24N	8.31507	0
TCGA-B6-A0RQ	11.6904	1
TCGA-A2-A3Y0	4.23562	0
TCGA-BH-A0BR	6.38356	0
TCGA-UL-AAZ6	1.41918	0
TCGA-D8-A27K	4.00274	0
TCGA-PE-A5DE	7.24658	0
TCGA-OL-A66L	3.56438	0
TCGA-C8-A275	0.00273973	0
TCGA-A2-A0CP	7.70685	0
TCGA-E2-A14P	3.4137	0
TCGA-BH-A0B1	3.14521	0
TCGA-GM-A2DC	6.94521	0
TCGA-A2-A04W	8.49863	0
TCGA-GM-A2DD	6.25205	0
TCGA-D8-A1JH	1.16712	0
TCGA-AC-A5XS	1.61096	0
TCGA-BH-A1FB	10.0521	1
TCGA-A1-A0SG	1.18904	0
TCGA-B6-A0I9	0.991781	1
TCGA-A8-A08A	0.0821918	0
TCGA-D8-A1JF	1.00274	0
TCGA-GM-A2D9	4.96438	1
TCGA-A2-A25E	8.77808	0
TCGA-E2-A14W	2.66849	0
TCGA-HN-A2NL	0.216438	0
TCGA-A7-A2KD	1.86027	0
TCGA-BH-A1FH	2.83288	1
TCGA-E2-A108	2.29315	0
TCGA-E9-A3X8	2.53699	0
TCGA-A8-A08J	3.08767	1
TCGA-LL-A6FQ	0.219178	0
TCGA-AN-A0FY	0.0273973	0
TCGA-AR-A24X	8.23014	0
TCGA-A2-A04Q	6.53425	0
TCGA-B6-A0RS	8.39178	1
TCGA-A7-A26E	2.6137	0
TCGA-A2-A0EW	5.16164	1
TCGA-LD-A66U	1.76986	0
TCGA-D8-A1JK	1.67671	0
TCGA-A8-A08B	3.16712	0
TCGA-E9-A22B	3.19726	0
TCGA-D8-A3Z5	2.78082	0
TCGA-AO-A0J2	2.73151	0
TCGA-A2-A04T	6.15342	0
TCGA-E2-A1LB	6.31781	0
TCGA-EW-A1P3	4.4137	0
TCGA-A8-A0A1	1	0
TCGA-B6-A2IU	14.1808	0
TCGA-AR-A250	7.41644	0
TCGA-AO-A128	8.89863	0
TCGA-AR-A5QM	6.11233	0
TCGA-C8-A27A	2.04658	0
TCGA-E9-A247	3.24932	0
TCGA-A8-A085	3.07945	0
TCGA-A8-A06X	2.58356	1
TCGA-E9-A229	3.14521	0
TCGA-A2-A0SY	3.69041	0
TCGA-B6-A0X7	4.87945	1
TCGA-BH-A18R	3.12877	1
TCGA-A2-A25B	3.53699	0
TCGA-A7-A0DA	2.9726	0
TCGA-A7-A0CD	3.19178	0
TCGA-4H-AAAK	0.953425	0
TCGA-A7-A5ZV	1.00822	0
TCGA-A8-A06Q	0.0849315	0
TCGA-AR-A24K	4.2411	0
TCGA-D8-A1JS	1.01644	0
TCGA-BH-A18P	2.52329	1
TCGA-A2-A3XX	3.94247	1
TCGA-AR-A1AT	3.48493	1
TCGA-OL-A5D7	4.87671	0
TCGA-A8-A06T	4.42192	0
TCGA-BH-A0HY	4.23288	0
TCGA-E2-A15C	1.90137	0
TCGA-GM-A5PX	1.50959	0
TCGA-A7-A4SB	1.14521	0
TCGA-BH-A0BO	6.01918	0
TCGA-EW-A1OX	2.49589	0
TCGA-D8-A1XA	2.29863	0
TCGA-B6-A0RU	23.5753	0
TCGA-BH-A209	10.8466	1
TCGA-OL-A66N	2.16986	0
TCGA-BH-A1F0	2.15068	1
TCGA-B6-A0IN	7.04932	1
TCGA-BH-A1F6	8.12329	1
TCGA-AC-A23C	1.60274	0
TCGA-AR-A1AH	10.4301	0
TCGA-E2-A10A	3.36712	0
TCGA-B6-A0IA	22.989	0
TCGA-AN-A0FX	0.0273973	0
TCGA-AC-A2FF	7.5589	0
TCGA-B6-A0WT	15.7233	0
TCGA-AR-A0TX	5.40274	0
TCGA-A8-A08T	9.33973	1
TCGA-BH-A1ES	9.48493	1
TCGA-A7-A56D	1.2274	0
TCGA-EW-A1J6	2.39726	0
TCGA-AR-A2LM	5.30137	0
TCGA-C8-A12W	1.05479	0
TCGA-BH-A1EU	3.52329	1
TCGA-A8-A08F	2.75068	0
TCGA-D8-A1Y0	1.29315	0
TCGA-A8-A079	0.750685	0
TCGA-BH-A0DZ	1.35616	0
TCGA-BH-A0HI	1.69863	0
TCGA-A8-A08P	2.58356	0
TCGA-D8-A145	1.12329	0
TCGA-E9-A1R5	0.252055	0
TCGA-A7-A4SA	1.24384	0
TCGA-AC-A3TN	1.24932	0
TCGA-AR-A1AJ	8.41644	0
TCGA-E2-A15E	1.72603	0
TCGA-A2-A1FX	5.06027	0
TCGA-BH-A0B6	6.80274	0
TCGA-BH-A0E7	3.73425	0
TCGA-PL-A8LZ	0.827397	0
TCGA-A8-A07Z	3.75616	0
TCGA-E2-A10C	3.34247	0
TCGA-E2-A15M	0.920548	1
TCGA-B6-A0X1	20.4247	1
TCGA-BH-A0GZ	0.89863	0
TCGA-E2-A1IL	0.323288	0
TCGA-A8-A0A9	2.25205	0
TCGA-A2-A0SX	4.20274	0
TCGA-EW-A1J2	1.10411	0
TCGA-BH-A1EN	5.8274	1
TCGA-E9-A22H	3.37534	0
TCGA-A2-A0CU	0.432877	1
TCGA-AO-A1KQ	5.15616	0
TCGA-AR-A24P	0.230137	0
TCGA-A8-A09T	1.5863	0
TCGA-BH-A201	2.34521	0
TCGA-GM-A3XN	5.53151	0
TCGA-BH-A0W5	3.52877	0
TCGA-A8-A06U	2.41918	1
TCGA-AR-A2LH	1.68767	1
TCGA-C8-A1HM	1.0274	0
TCGA-EW-A1OZ	3.36712	0
TCGA-BH-A0B7	7.01096	0
TCGA-E2-A15L	1.71507	0
TCGA-AR-A5QP	3.24658	0
TCGA-BH-A0HP	1.13425	0
TCGA-E2-A109	3.88219	0
TCGA-OL-A6VR	3.34247	0
TCGA-D8-A27E	1.45205	0
TCGA-AN-A0XR	0.0273973	0
TCGA-AN-A0AL	0.621918	0
TCGA-E9-A5FL	0.0657534	0
TCGA-BH-A42U	9.21644	0
TCGA-AR-A24M	10.0274	0
TCGA-GM-A2DF	5.90411	0
TCGA-E2-A572	3.30959	0
TCGA-D8-A1JN	1.69863	0
TCGA-AN-A0AK	0.613699	0
TCGA-E2-A1L9	1.63836	0
TCGA-EW-A1PH	1.66301	0
TCGA-BH-A0B0	6.7863	0
TCGA-E9-A1N4	2.73973	0
TCGA-AO-A12A	8.52603	0
TCGA-E9-A1RF	0.547945	0
TCGA-E2-A1LE	2.40822	1
TCGA-EW-A1PF	1.20274	0
TCGA-E2-A9RU	1.47397	0
TCGA-AC-A23G	6.1589	0
TCGA-AO-A0JG	2.1863	0
TCGA-EW-A1P1	3.31507	0
TCGA-BH-A0H0	1.26301	0
TCGA-D8-A73X	2.10137	0
TCGA-AQ-A54O	2.74247	0
TCGA-GM-A2DM	8.83836	0
TCGA-B6-A0IK	1.56438	1
TCGA-A2-A0YK	1.61096	0
TCGA-B6-A1KN	11.5973	0
TCGA-E2-A1BC	1.3726	0
TCGA-OL-A5DA	4.88493	0
TCGA-BH-A0E0	0.367123	0
TCGA-A7-A0CJ	2.55068	0
TCGA-LL-A5YN	1.22466	0
TCGA-E2-A573	2.90959	0
TCGA-E2-A1LK	0.728767	1
TCGA-AN-A04C	0.147945	0
TCGA-AN-A0FJ	0.663014	0
TCGA-BH-A0BZ	6.17808	0
TCGA-BH-A0H5	4.43836	0
TCGA-AO-A0JF	5.42466	0
TCGA-UU-A93S	0.317808	1
TCGA-E9-A1RD	0.0931507	0
TCGA-OL-A5D8	2.66575	0
TCGA-A2-A4RY	1.77534	0
TCGA-A1-A0SI	1.73973	0
TCGA-C8-A130	1.0137	0
TCGA-BH-A0DE	6.49863	0
TCGA-B6-A40B	8.63562	0
TCGA-A8-A07P	0.915068	0
TCGA-AC-A6NO	0.139726	0
TCGA-AR-A2LQ	3.37808	0
TCGA-AR-A0U2	6.98904	1
TCGA-AR-A0U4	8.93425	0
TCGA-E9-A1ND	3.46849	0
TCGA-E2-A14N	3.92877	0
TCGA-B6-A0IO	13.8137	0
TCGA-A2-A0YC	2.71233	0
TCGA-B6-A0IQ	11.7397	0
TCGA-LL-A73Y	1.30685	0
TCGA-A8-A097	1	0
TCGA-EW-A6SA	1.39726	0
TCGA-EW-A1J3	1.38082	0
TCGA-A8-A07O	0.832877	0
TCGA-E9-A1NH	1.57808	0
TCGA-BH-A0DS	0.213699	0
TCGA-AO-A1KS	0.958904	0
TCGA-E9-A1RB	2.67397	1
TCGA-AO-A1KT	1.48219	0
TCGA-E2-A14Z	1.54247	1
TCGA-A7-A4SD	1.20822	0
TCGA-E2-A107	2.86849	0
TCGA-AC-A3TM	2.08767	0
TCGA-GM-A2DO	7.11233	0
TCGA-A2-A4S0	1.93425	0
TCGA-B6-A0RT	7.45479	0
TCGA-A8-A07I	1.16712	0
TCGA-A8-A08R	0.0821918	0
TCGA-B6-A0RG	5.70411	0
TCGA-BH-A0EA	2.71507	1
TCGA-E9-A248	0.161644	0
TCGA-B6-A0IB	10.7973	1
TCGA-D8-A1JD	1.51233	0
TCGA-D8-A1XQ	1.36712	0
TCGA-C8-A8HQ	1.0411	0
TCGA-A2-A0D2	2.8137	0
TCGA-E2-A10B	3.12603	0
TCGA-OL-A66K	3.49315	1
TCGA-A8-A08O	2.58356	0
TCGA-D8-A1XY	1.37808	0
TCGA-C8-A135	1.07671	0
TCGA-EW-A1OY	2.48767	0
TCGA-AR-A2LO	3.28219	0
TCGA-S3-AA15	1.43836	0
TCGA-D8-A1XZ	1.27671	0
TCGA-D8-A1JT	1.10959	0
TCGA-B6-A0IC	4.22466	1
TCGA-A2-A0T1	1.4274	0
TCGA-EW-A6SC	2.60822	0
TCGA-A7-A5ZX	0.920548	0
TCGA-BH-A0E6	0.80274	0
TCGA-GM-A2DK	7.24658	0
TCGA-AC-A2QI	1.61096	0
TCGA-D8-A1XF	1.26849	0
TCGA-A2-A0CS	6.43288	1
TCGA-MS-A51U	1.86575	0
TCGA-A2-A0YG	1.82466	0
TCGA-AR-A24W	2.71507	0
TCGA-B6-A0RV	14.126	0
TCGA-D8-A1JE	1.57534	0
TCGA-A8-A0AB	1.41918	0
TCGA-A2-A0CM	2.06575	1
TCGA-AR-A1AV	5.10685	0
TCGA-E2-A15F	1.80274	0
TCGA-WT-AB41	4.4137	0
TCGA-AN-A0XL	0.446575	0
TCGA-EW-A1P4	2.48493	0
TCGA-A2-A0YT	1.98082	1
TCGA-C8-A12P	0.980822	0
TCGA-BH-A8FY	0.808219	1
TCGA-AR-A24R	9.39726	0
TCGA-B6-A0IE	5.46027	1
TCGA-A7-A0DB	2.7589	0
TCGA-LL-A5YP	1.23288	0
TCGA-B6-A402	5.84658	0
TCGA-E2-A154	1.61918	0
TCGA-AO-A0J7	1.69315	0
TCGA-BH-A18S	5.50411	1
TCGA-BH-A0BT	6.47945	0
TCGA-AO-A0JI	4.1863	0
TCGA-BH-A0HW	4.27671	0
TCGA-S3-AA17	1.16164	0
TCGA-BH-A1FM	3.80274	1
TCGA-BH-A18K	7.56986	1
TCGA-BH-A203	3.21644	1
TCGA-OK-A5Q2	0.175342	0
TCGA-AN-A0FK	0.583562	0
TCGA-A8-A092	2.58082	0
TCGA-AO-A12F	5.04658	0
TCGA-AR-A252	7.77534	0
TCGA-A7-A0CH	2.95616	0
TCGA-BH-A0W3	1.99452	0
TCGA-AN-A0XP	0.0246575	0
TCGA-E9-A244	0.0575342	0
TCGA-A1-A0SB	0.709589	0
TCGA-A1-A0SH	3.93699	0
TCGA-AR-A24H	13.4082	0
TCGA-EW-A1OV	2.16164	0
TCGA-AO-A03L	6.69041	0
TCGA-A2-A0SU	4.55342	0
TCGA-AR-A1AX	7.20274	0
TCGA-AN-A0XN	0.0273973	0
TCGA-HN-A2OB	5.20548	1
TCGA-BH-A5IZ	1.55342	0
TCGA-E9-A3Q9	2.74247	0
TCGA-E2-A1IJ	2.36986	0
TCGA-E2-A1IK	4.93151	0
TCGA-GM-A2DA	18.063	1
TCGA-A2-A0EX	2.06027	0
TCGA-AO-A12G	4.49041	0
TCGA-BH-A0HQ	3.07123	0
TCGA-AC-A3YJ	2.06575	0
TCGA-AC-A7VC	0.00273973	0
TCGA-AQ-A04J	2.24384	0
TCGA-A7-A5ZW	0.893151	0
TCGA-OL-A6VQ	1.64384	0
TCGA-AN-A0XT	0.0273973	0
TCGA-C8-A12N	0.980822	0
TCGA-A2-A3XS	2.8274	1
TCGA-E9-A1RE	3.88767	0
TCGA-A2-A4RW	0.608219	0
TCGA-AN-A0XU	0.0273973	0
TCGA-B6-A0IG	12.2082	1
TCGA-BH-A0DD	6.81096	0
TCGA-A2-A0YI	4.12329	0
TCGA-LL-A9Q3	1.45753	0
TCGA-A8-A07C	2.83288	0
TCGA-BH-A0HA	4.4137	0
TCGA-E2-A1IE	6.47123	0
TCGA-S3-AA11	1.15342	0
TCGA-E9-A1NF	2.93699	1
TCGA-A2-A1FW	1.44658	0
TCGA-AN-A0FL	0.632877	0
TCGA-C8-A12U	1.05479	0
TCGA-A7-A0CG	2.85753	0
TCGA-5T-A9QA	0.830137	0
TCGA-AR-A1AY	2.81096	0
TCGA-A2-A04U	7.27123	0
TCGA-A2-A0ST	8.26575	0
TCGA-AN-A0AJ	0.830137	0
TCGA-AO-A0JC	4.23836	0
TCGA-EW-A1P8	0.654795	1
TCGA-A8-A091	2.75068	0
TCGA-AC-A5EH	1.4	0
TCGA-A2-A04X	4.61918	0
TCGA-EW-A1IX	3.30959	0
TCGA-D8-A27V	1.04384	0
TCGA-A2-A04R	10.1616	0
TCGA-BH-A0AY	2.12877	0
TCGA-A8-A09C	0.0849315	0
TCGA-B6-A0RE	21.3068	0
TCGA-EW-A1PG	2.87945	0
TCGA-A2-A1G6	1.3726	0
TCGA-AR-A0TV	6.26849	0
TCGA-B6-A0RN	21.9397	0
TCGA-A8-A09R	0.747945	0
TCGA-AN-A0FT	0.586301	0
TCGA-A2-A3XT	7.58904	0
TCGA-E2-A1L7	5.03014	0
TCGA-AR-A0TZ	8.93699	1
TCGA-BH-A42T	0.876712	1
TCGA-BH-A0HN	1.4137	0
TCGA-BH-A18H	1.7863	0
TCGA-S3-AA10	1.60548	0
TCGA-C8-A132	1.04932	0
TCGA-BH-A0H7	1.92329	0
TCGA-BH-A0RX	0.465753	0
TCGA-E2-A1LS	4.39452	0
TCGA-B6-A0X0	10.8082	1
TCGA-C8-A1HI	0.939726	0
TCGA-D8-A1XO	4.60822	0
TCGA-D8-A1JI	1.58082	0
TCGA-E2-A15G	1.51781	0
TCGA-AO-A129	9.00274	0
TCGA-D8-A27N	1.42192	0
TCGA-A2-A25C	1.43288	0
TCGA-E9-A1NE	2.98082	0
TCGA-BH-A0DP	1.30411	0
TCGA-BH-A6R8	0.80274	0
TCGA-AO-A124	9.60548	0
TCGA-BH-A0BJ	1.80822	0
TCGA-AO-A0JE	6.39726	0
TCGA-AR-A5QQ	0.882192	1
TCGA-A8-A0AD	3.16986	0
TCGA-AR-A1AR	1.43562	1
TCGA-GM-A2DB	6.59178	0
TCGA-A8-A0A2	1.5863	0
TCGA-A1-A0SN	3.27671	0
TCGA-A2-A0D1	2.87945	0
TCGA-A8-A07S	0.665753	0
TCGA-C8-A1HE	1.0274	0
TCGA-A7-A3RF	1.11781	0
TCGA-WT-AB44	2.41918	0
TCGA-BH-A0WA	1.92055	0
TCGA-D8-A1J9	1.45753	0
TCGA-EW-A1PE	0.876712	0
TCGA-BH-A1EX	4.13151	1
TCGA-A8-A075	1.41918	0
TCGA-OL-A5S0	1.69863	0
TCGA-AO-A03V	3.70137	0
TCGA-EW-A2FS	4.39452	0
TCGA-EW-A1J1	1.57534	0
TCGA-A2-A0CZ	4.4274	0
TCGA-A2-A0ES	6	0
TCGA-BH-A0BV	4.16164	0
TCGA-E2-A1II	2.80822	0
TCGA-A2-A3XW	4.69041	0
TCGA-E2-A15T	4.28219	0
TCGA-AC-A2BK	6.08767	0
TCGA-AR-A1AW	7.21096	0
TCGA-D8-A27R	0.0794521	0
TCGA-AC-A23H	0.476712	1
TCGA-BH-A8G0	1.8137	0
TCGA-D8-A1Y1	0.827397	1
TCGA-BH-A18Q	4.63562	1
TCGA-E9-A5UO	2.15068	0
TCGA-E9-A1NC	3.29589	0
TCGA-D8-A1XG	1.2274	0
TCGA-BH-A0BQ	6.17808	0
TCGA-BH-A0B4	3.26301	0
TCGA-D8-A1XB	1.51233	0
TCGA-AO-A0J5	2.16986	1
TCGA-A2-A04Y	3.01096	0
TCGA-E2-A159	2.08767	0
TCGA-A8-A09N	0.0849315	0
TCGA-OL-A66P	1.1726	0
TCGA-E9-A5UP	2.2	0
TCGA-AC-A2QJ	1.22192	1
TCGA-E9-A1N5	3.06849	0
TCGA-LL-A6FP	1.85479	0
TCGA-V7-A7HQ	5.56986	0
TCGA-AC-A8OR	0.109589	0
TCGA-GI-A2C8	0.616438	0
TCGA-E2-A158	1.23288	0
TCGA-LL-A7SZ	1.6274	0
TCGA-A8-A0A4	1.08493	0
TCGA-BH-A0HU	1.07397	0
TCGA-LD-A7W6	1.10685	0
TCGA-OL-A66I	1.95616	0
TCGA-E9-A2JS	2.47671	1
TCGA-D8-A1XU	1.08219	0
TCGA-B6-A1KI	6.12603	0
TCGA-B6-A0WV	6.62192	1
TCGA-EW-A2FV	2.1589	0
TCGA-BH-A0HL	0.19726	0
TCGA-BH-A0H3	5.28219	0
TCGA-BH-A0E2	1.19178	0
TCGA-A8-A09D	4.16986	0
TCGA-AO-A12B	8.18904	0
TCGA-A2-A0D4	2.10137	0
TCGA-A2-A0YD	2.10685	0
TCGA-AC-A2BM	8.27945	0
TCGA-AO-A125	9.46849	0
TCGA-B6-A0X4	2.35616	1
TCGA-A2-A0EP	9.87123	0
TCGA-B6-A0RO	13.5041	0
TCGA-LD-A7W5	0.591781	0
TCGA-BH-A0DV	5.65479	0
TCGA-AR-A1AM	8.19452	0
TCGA-A2-A0YM	2.64384	0
TCGA-AR-A24U	8.56986	0
TCGA-A2-A0T4	1.70959	0
TCGA-EW-A3U0	1.45753	0
TCGA-BH-A18G	0.408219	0
TCGA-LQ-A4E4	2.32603	0
TCGA-BH-A0HF	1.99178	0
TCGA-EW-A1OW	1.90137	0
TCGA-B6-A0RH	17.6877	1
TCGA-AO-A0J8	1.86301	0
TCGA-BH-A0DL	6.52329	0
TCGA-E9-A3QA	2.51507	0
TCGA-D8-A3Z6	1.54247	0
TCGA-A2-A25D	1.51233	0
TCGA-AR-A1AU	7.85753	0
TCGA-AO-A03R	5.72877	0
TCGA-A8-A07L	2.67123	0
TCGA-LL-A5YO	1.20548	0
TCGA-BH-A0C0	3.47945	0
TCGA-E2-A15D	1.4411	0
TCGA-E9-A295	1.0274	0
TCGA-E9-A227	2.67123	0
TCGA-BH-A1FC	9.51233	1
TCGA-C8-A26X	1.03014	0
TCGA-AR-A2LL	5.51233	0
TCGA-BH-A18J	1.67671	1
TCGA-D8-A13Z	1.73973	0
TCGA-B6-A401	7.11233	0
TCGA-AO-A0JJ	5.16986	0
TCGA-E9-A243	1.67671	0
TCGA-B6-A0I2	11.9479	0
TCGA-A7-A4SC	1.22192	0
TCGA-A2-A0CW	8.99452	0
TCGA-AN-A04D	0.142466	0
TCGA-E9-A1R7	4.01918	0
TCGA-E2-A1BD	3.10411	0
TCGA-E9-A1R3	0.213699	0
TCGA-OL-A66O	1.44658	0
TCGA-GM-A3XG	3.64384	0
TCGA-A2-A0ET	2.92055	0
TCGA-PE-A5DC	3.91781	1
TCGA-GM-A4E0	6.00274	0
TCGA-BH-A1F5	7.43014	1
TCGA-LL-A442	2.43562	0
TCGA-A8-A07U	2.08219	0
TCGA-AR-A24T	8.7726	0
TCGA-S3-AA0Z	1.72329	0
TCGA-C8-A273	1.40548	0
TCGA-E2-A1LH	8.89589	0
TCGA-A8-A093	1.49589	0
TCGA-E9-A1N6	1.85753	1
TCGA-A8-A08X	3.58356	0
TCGA-D8-A1XD	1.43014	0
TCGA-C8-A274	1.39178	0
TCGA-A1-A0SK	2.64932	1
TCGA-A8-A086	1.08493	0
TCGA-GM-A3NY	3.18356	0
TCGA-E2-A15H	1.07671	0
TCGA-AO-A12E	5.86849	0
TCGA-E2-A14Y	5.77808	0
TCGA-BH-A8FZ	1.5726	0
TCGA-D8-A1JC	1.31507	0
TCGA-BH-A0BC	2.66849	0
TCGA-D8-A1J8	1.18082	0
TCGA-A8-A0A7	0.0821918	0
TCGA-C8-A3M7	2.83288	1
TCGA-E9-A1RG	1.7726	0
TCGA-EW-A6SD	2.76712	0
TCGA-B6-A0IM	10.611	1
TCGA-5L-AAT0	4.04658	0
TCGA-A2-A0EU	2.85753	0

## Sheet: S5
Table S5: clinical information of TCGA test set
	time	status
TCGA-D8-A1JB	4.62466	0
TCGA-OL-A5RY	2.06027	0
TCGA-D8-A141	1.71507	0
TCGA-A8-A09X	1.16712	1
TCGA-A8-A09M	2.75616	0
TCGA-AR-A0TY	4.65479	1
TCGA-A2-A04V	5.26027	1
TCGA-C8-A26W	1.04384	0
TCGA-E9-A1RA	3.75068	0
TCGA-E9-A54X	1.99178	0
TCGA-EW-A1J5	1.30685	0
TCGA-BH-A0DH	3.16712	0
TCGA-A8-A076	4.49863	0
TCGA-AR-A1AP	7.82466	0
TCGA-A2-A0YJ	1.55068	0
TCGA-A2-A3XV	2.72877	0
TCGA-E2-A1B0	4.46849	0
TCGA-A8-A08Z	3.33425	0
TCGA-E2-A1B6	2.37534	0
TCGA-E2-A106	6.96164	0
TCGA-A2-A0CX	4.73425	0
TCGA-AQ-A0Y5	0.471233	1
TCGA-A7-A0D9	3.12055	0
TCGA-D8-A1XK	1.20822	0
TCGA-AC-A2FK	7.26027	0
TCGA-A7-A13F	2.09589	0
TCGA-AO-A0JA	1.79452	0
TCGA-D8-A27L	1.36712	0
TCGA-A2-A0CT	6.27123	0
TCGA-AR-A0TW	8.24384	0
TCGA-E2-A1B4	2.75068	1
TCGA-BH-A1EW	4.6411	1
TCGA-AO-A126	9.06027	0
TCGA-C8-A12X	1.05479	0
TCGA-D8-A1JL	1.67397	0
TCGA-BH-A1FR	4.49863	1
TCGA-E9-A6HE	2.32055	0
TCGA-A2-A0CK	11.3945	0
TCGA-BH-A18M	6.04658	1
TCGA-AR-A2LR	4.7726	0
TCGA-B6-A0RP	8.56438	1
TCGA-AC-A6IX	1.02192	0
TCGA-AO-A0JL	4.61096	0
TCGA-BH-A0GY	2.52877	0
TCGA-AO-A0J9	4.41918	0
TCGA-BH-A18F	2.74247	0
TCGA-A2-A0CY	4.58356	0
TCGA-A7-A426	0.99726	0
TCGA-A2-A0YE	1.51781	0
TCGA-3C-AALI	10.9726	0
TCGA-GM-A2DL	9.6411	0
TCGA-C8-A12V	1.05479	0
TCGA-BH-A0H6	2.04658	0
TCGA-E2-A15K	0.753425	0
TCGA-C8-A1HL	0.868493	0
TCGA-A2-A0EN	7.44658	0
TCGA-E9-A1RI	3.96986	0
TCGA-A7-A6VV	0.857534	0
TCGA-AN-A0FV	0.0273973	0
TCGA-E9-A228	3.52055	0
TCGA-GM-A2DN	8.46849	0
TCGA-A8-A07W	0.832877	0
TCGA-A8-A09B	1	0
TCGA-AO-A0J6	3.12329	0
TCGA-E9-A22G	3.39452	0
TCGA-GM-A3NW	9.20822	0
TCGA-AO-A0J3	1.78356	0
TCGA-AR-A1AQ	8.27671	0
TCGA-E9-A24A	2.04658	0
TCGA-AO-A03T	5.81918	0
TCGA-BH-A0DT	6.58356	0
TCGA-B6-A40C	5.92877	0
TCGA-B6-A0WW	1.52877	1
TCGA-D8-A146	1.76164	0
TCGA-BH-A0B3	3.29589	0
TCGA-AN-A0FZ	0.0273973	0
TCGA-BH-A0B5	5.85205	0
TCGA-PL-A8LX	0.0136986	0
TCGA-S3-A6ZF	1.56712	0
TCGA-BH-A0BD	1.51781	0
TCGA-E9-A5FK	2.22466	0
TCGA-W8-A86G	0.950685	0
TCGA-AN-A0AT	0.0273973	0
TCGA-E2-A2P5	2.24932	1
TCGA-BH-A1FN	6.00548	1
TCGA-OL-A97C	0.742466	0
TCGA-A8-A07G	1.58082	0
TCGA-B6-A0RM	6.50137	1
TCGA-BH-A5J0	1.9589	0
TCGA-BH-AB28	0.786301	0
TCGA-D8-A1X5	1.54795	0
TCGA-BH-A28Q	3.06575	0
TCGA-LL-A5YM	1.27671	0
TCGA-LL-A740	1.20822	0
TCGA-C8-A12Y	4.04384	0
TCGA-E2-A15S	1.1726	0
TCGA-AC-A5XU	1.24658	0
TCGA-E2-A1IO	5.08219	0
TCGA-AN-A0FS	0.575342	0
TCGA-C8-A12M	0.980822	0
TCGA-S3-A6ZH	1.75616	0
TCGA-D8-A1XS	1.3589	0
TCGA-B6-A408	5.67671	0
TCGA-AR-A0TQ	8.19452	0
TCGA-A8-A07F	1.58082	0
TCGA-E2-A1L6	4.51507	0
TCGA-A7-A13H	2.46301	0
TCGA-BH-A18L	2.22192	1
TCGA-E2-A14R	3.21644	0
TCGA-LL-A8F5	1.63288	0
TCGA-D8-A13Y	4.73425	0
TCGA-D8-A4Z1	1.80548	0
TCGA-AN-A046	0.0273973	0
TCGA-AR-A2LJ	7.21096	0
TCGA-AO-A12H	3.38082	0
TCGA-BH-A18U	4.28219	1
TCGA-BH-A18T	0.613699	1
TCGA-E2-A14U	3.61096	0
TCGA-D8-A27I	1.20274	0
TCGA-A8-A06P	1.08493	0
TCGA-BH-A0DG	5.59178	0
TCGA-D8-A1X7	1.39452	0
TCGA-AO-A12C	6.49863	0
TCGA-E2-A14O	3.72329	0
TCGA-E2-A1AZ	6.38082	0
TCGA-GI-A2C9	9.15616	0
TCGA-E2-A1B1	7.26849	0
TCGA-A2-A1FZ	1.87123	0
TCGA-E2-A56Z	0.690411	0
TCGA-BH-A1EO	7.66575	1
TCGA-BH-A0AW	1.70411	0
TCGA-AC-A62X	1.14247	0
TCGA-AC-A6IV	1.55616	0
TCGA-A7-A4SE	1.76438	0
TCGA-A8-A09W	0.0821918	0
TCGA-E2-A15I	4.63562	0
TCGA-A8-A09K	2.49863	0
TCGA-A2-A25A	8.97534	0
TCGA-A8-A09E	4.08767	0
TCGA-B6-A0IP	10.7562	1
TCGA-Z7-A8R5	9.00548	0
TCGA-E9-A3HO	3.1726	0
TCGA-A2-A3KD	3.30411	0
TCGA-D8-A1XM	1.47397	0
TCGA-E2-A10F	2.40548	0
TCGA-EW-A2FW	1.8411	0
TCGA-E9-A1N8	2.84658	0
TCGA-D8-A140	1.10411	0
TCGA-BH-A0DX	5.90685	0
TCGA-B6-A0RI	19.5233	0
TCGA-D8-A1Y3	1.17808	0
TCGA-BH-A0BF	3.6274	1
TCGA-LL-A440	2.07945	0
TCGA-AR-A0TU	1.94247	0
TCGA-BH-A42V	1.73973	0
TCGA-BH-A0HB	2.20822	0
TCGA-D8-A1XW	3.5863	0
TCGA-A8-A084	1.25479	0
TCGA-A8-A09Q	2.08493	0
TCGA-E2-A1B5	2.69589	0
TCGA-E2-A14V	2.85479	0
TCGA-C8-A1HN	1.07945	0
TCGA-A8-A06O	1.08493	0
TCGA-AR-A255	5.92055	0
TCGA-AO-A03P	7.97534	1
TCGA-AC-A3EH	0.539726	1
TCGA-B6-A0X5	5.74521	1
TCGA-A2-A3XU	2.49863	1
TCGA-A7-A26H	1.98356	0
TCGA-A8-A06R	1.49863	0
TCGA-A7-A0CE	2.94247	0
TCGA-AR-A24V	8.77534	0
TCGA-A2-A0T3	4.15342	0
TCGA-JL-A3YW	0.986301	0
TCGA-A2-A4S3	1.82466	0
TCGA-A2-A0EY	5.27397	0
TCGA-AC-A2FB	3.38082	0
TCGA-BH-A0DK	1.1589	0
TCGA-D8-A1XL	1.66027	0
TCGA-AO-A0JM	5.98356	0
TCGA-AR-A24O	9.88219	0
TCGA-BH-A0W7	3.73425	0
TCGA-AN-A0AS	0.0273973	0
TCGA-A8-A08S	2.75068	0
TCGA-AR-A1AN	8	0
TCGA-AN-A0XO	1.0274	0
TCGA-C8-A26Y	1.07945	0
TCGA-A2-A1G4	1.63014	0
TCGA-E2-A2P6	2.87945	0
TCGA-D8-A27P	0.134247	0
TCGA-A2-A04N	11.9288	0
TCGA-C8-A138	1.0411	0
TCGA-AN-A0AR	0.0273973	0
TCGA-D8-A1XC	1.03288	1
TCGA-A1-A0SP	1.6	0
TCGA-A8-A08L	0.832877	1
TCGA-C8-A1HK	1.00274	0
TCGA-D8-A143	1.18082	0
TCGA-A8-A08G	1.66301	0
TCGA-BH-A0B8	4.29863	0
TCGA-A2-A1G1	1.6	0
TCGA-D8-A1X9	1.99178	0
TCGA-E2-A156	1.98904	0
TCGA-A2-A4RX	2.03288	0
TCGA-A2-A4S1	2.24658	0
TCGA-E2-A15O	4.23288	0
TCGA-BH-A0BM	5.13973	0
TCGA-OL-A6VO	2.35068	0
TCGA-A1-A0SE	3.61918	0
TCGA-E2-A1LG	4.1726	0
TCGA-E9-A22E	3.47671	0
TCGA-BH-A1FE	6.2274	1
TCGA-D8-A1XJ	1.81644	0
TCGA-EW-A1IY	0.706849	0
TCGA-A7-A3J1	0.939726	0
TCGA-C8-A12Z	1.04658	0
TCGA-A2-A0T5	1.45479	0
TCGA-B6-A0WY	9.48219	1
TCGA-OL-A5RX	2.40548	0
TCGA-PE-A5DD	5.35068	0
TCGA-A1-A0SJ	1.13973	0
TCGA-BH-A1FL	4.58356	1
TCGA-BH-A0B9	4.30685	0
TCGA-E9-A1N3	2.90137	0
TCGA-5L-AAT1	4.03014	0
TCGA-BH-A0EB	2.0411	0
TCGA-AO-A1KR	6.88493	0
TCGA-A2-A0SW	3.73973	1
TCGA-B6-A0IH	9.36438	1
TCGA-BH-A0W4	2.07945	0
TCGA-OL-A5RU	3.33973	0
TCGA-E2-A3DX	3.63014	0
TCGA-EW-A6SB	2.08219	0
TCGA-E9-A54Y	1.9863	0
TCGA-E2-A1L8	6.13699	0
TCGA-D8-A1JM	1.61644	0
TCGA-AN-A0FW	0.030137	0
TCGA-LD-A74U	1.10137	0
TCGA-C8-A26V	1.68767	0
TCGA-E9-A1R6	0.928767	0
TCGA-AN-A0AM	0.0136986	0
TCGA-AQ-A1H2	1.30137	0
TCGA-BH-A0EE	2.58356	0
TCGA-D8-A27M	1.12329	0
TCGA-AO-A1KP	8.09041	0
TCGA-A2-A0EO	6.69041	0
TCGA-LL-A73Z	0.621918	1
TCGA-EW-A1P0	3.4274	0
TCGA-A2-A0ER	6.2	0
TCGA-AR-A251	8.30137	0
TCGA-AQ-A7U7	1.6	1
TCGA-LL-A6FR	1.33973	0
TCGA-AN-A03Y	0.0273973	0
TCGA-BH-A0BP	6.29041	1
TCGA-AC-A2FE	7.22192	1
TCGA-E2-A570	2.55068	0
TCGA-AO-A0JB	4.22466	0
TCGA-C8-A1HF	0.909589	0
TCGA-AR-A2LN	3.18082	0
TCGA-E9-A1R4	0.509589	0
TCGA-EW-A423	1.46027	0
TCGA-BH-A0BL	6.2411	0
TCGA-AC-A3W5	1.38082	0
TCGA-A2-A4S2	1.76164	0
TCGA-D8-A147	1.6	0
TCGA-A2-A0YL	4.03836	0
TCGA-C8-A27B	1.20274	0
TCGA-A2-A0T7	1.72877	0
TCGA-BH-A18I	2.99452	0
TCGA-E9-A1N9	3.01644	0
TCGA-BH-A18V	4.26301	1
TCGA-AR-A0TT	9.08493	0
TCGA-BH-A204	6.94247	1
TCGA-E2-A14T	6.33151	0
TCGA-C8-A1HO	1.0274	0
TCGA-A7-A13E	1.68219	1
TCGA-BH-A1FG	10.2356	1
TCGA-AC-A8OP	1.68219	0
TCGA-AC-A4ZE	2.43836	0
TCGA-AN-A041	0.0191781	0
TCGA-A2-A3XZ	4.19726	0
TCGA-E2-A105	3.58356	0
TCGA-A2-A0D3	5.13151	0
TCGA-E9-A249	0.594521	0
TCGA-BH-A1FJ	5.27945	1
TCGA-AN-A049	0.0520548	0
TCGA-BH-A0BS	7.15616	0
TCGA-BH-A6R9	0.438356	0
TCGA-A8-A0A6	1.75342	0
TCGA-BH-A18N	3.14521	1
TCGA-A2-A0EQ	6.64658	0
TCGA-AC-A23E	1.91233	0
TCGA-A7-A13D	2.64384	0
TCGA-A8-A07E	1.66575	0
TCGA-AR-A24L	7.85205	1
TCGA-GM-A2DI	7.09589	0
TCGA-D8-A1X6	1.48219	0
TCGA-S3-AA12	1.5726	0
TCGA-AC-A3BB	2.70411	0
TCGA-EW-A1P5	1.92603	0
TCGA-C8-A134	1.04932	0
TCGA-AR-A0TP	11.7123	0
TCGA-AC-A3QP	1.84932	0
TCGA-PL-A8LY	0.0219178	0
TCGA-BH-A0E1	1.30685	0
TCGA-D8-A142	1.16438	0
TCGA-AC-A7VB	0.684932	0
TCGA-BH-A0HK	0.487671	0
TCGA-A2-A0T6	1.57534	0
TCGA-E2-A15A	1.94521	0
TCGA-A8-A06Z	0.0849315	0
TCGA-LL-A5YL	1.42192	0
TCGA-B6-A0WX	1.75068	1
TCGA-BH-A0EI	5.27671	0
TCGA-A8-A06Y	2.16712	0
TCGA-AN-A0FN	0.59726	0
TCGA-AC-A2B8	1.85479	0

## Sheet: S6
Table S6: Univariate Cox regression analysis
	beta	HR (95% CI)	z	wald.test	P-value
IDO1	-0.1101	0.8957(0.7987-1.0046)	-1.8815	3.54	0.0599
IFNG	-0.3614	0.6967(0.5381-0.902)	-2.7422	7.52	0.0061
PDCD1	-0.2043	0.8152(0.6851-0.97)	-2.3035	5.31	0.0213
GBP5	-0.0994	0.9054(0.802-1.0221)	-1.6069	2.58	0.1081
SPIB	-0.2113	0.8095(0.6918-0.9473)	-2.6358	6.95	0.0084
CXCL9	-0.0887	0.9151(0.8416-0.995)	-2.0781	4.32	0.0377
OR2I1P	-0.1393	0.8699(0.7711-0.9815)	-2.2636	5.12	0.0236
ZBED2	-0.1968	0.8214(0.6729-1.0025)	-1.935	3.74	0.053
SIRPG	-0.1778	0.8371(0.7119-0.9843)	-2.1511	4.63	0.0315
LTB	-0.1208	0.8862(0.7908-0.9932)	-2.0772	4.31	0.0378
CALHM6	-0.1469	0.8634(0.7065-1.0551)	-1.4355	2.06	0.1512
CXCR3	-0.1587	0.8533(0.738-0.9865)	-2.1431	4.59	0.0321
TTC24	-0.5317	0.5876(0.347-0.995)	-1.9788	3.92	0.0478
TRH	-0.0525	0.9488(0.8612-1.0454)	-1.0621	1.13	0.2882
PLA2G2D	-0.1757	0.8389(0.7359-0.9564)	-2.6266	6.9	0.0086
KIR2DL4	-0.3618	0.6964(0.4835-1.0032)	-1.943	3.78	0.052
LAG3	-0.0693	0.9331(0.8104-1.0743)	-0.9631	0.93	0.3355
IL21	-0.8514	0.4268(0.2167-0.8408)	-2.4613	6.06	0.0138
TIGIT	-0.1562	0.8554(0.7296-1.003)	-1.9236	3.7	0.0544
KCNJ10	-0.3244	0.7229(0.5111-1.0225)	-1.834	3.36	0.0667
LTA	-0.1648	0.8481(0.6909-1.041)	-1.5755	2.48	0.1152
CD19	-0.1879	0.8287(0.6876-0.9988)	-1.9721	3.89	0.0486
FUT7	-0.2833	0.7533(0.5743-0.988)	-2.0474	4.19	0.0406
IL21R	-0.1229	0.8844(0.7244-1.0797)	-1.2068	1.46	0.2275
TF	-0.0942	0.9101(0.7495-1.1051)	-0.9513	0.91	0.3414
ICOS	-0.096	0.9085(0.7721-1.0689)	-1.157	1.34	0.2473
CCR7	-0.1129	0.8932(0.7793-1.0238)	-1.6216	2.63	0.1049
FCRL3	-0.2484	0.78(0.614-0.991)	-2.034	4.14	0.0419
TNIP3	-0.1327	0.8757(0.6403-1.1975)	-0.8312	0.69	0.4059
NIBAN3	-0.159	0.853(0.634-1.1476)	-1.0504	1.1	0.2935
CNR2	-0.2524	0.7769(0.5259-1.1479)	-1.2674	1.61	0.205
SYNPO2L	-0.0707	0.9318(0.7928-1.0952)	-0.8571	0.73	0.3914
CXCL11	-0.0505	0.9507(0.8594-1.0518)	-0.9797	0.96	0.3273
MS4A1	-0.1126	0.8935(0.7878-1.0134)	-1.7525	3.07	0.0797
CXCL10	-0.038	0.9627(0.8773-1.0564)	-0.8023	0.64	0.4224
BLK	-0.176	0.8386(0.6478-1.0855)	-1.3368	1.79	0.1813
IL12B	-0.567	0.5672(0.3654-0.8805)	-2.5273	6.39	0.0115
CCL13	-0.0265	0.9739(0.8547-1.1097)	-0.3972	0.16	0.6912
ACOD1	-0.3152	0.7296(0.3112-1.7106)	-0.7251	0.53	0.4684
AIM2	-0.0708	0.9317(0.7983-1.0873)	-0.8981	0.81	0.3691
CLEC6A	-0.7062	0.4935(0.2667-0.9131)	-2.2497	5.06	0.0245
PCSK1	0.0017	1.0017(0.8924-1.1244)	0.029	0	0.9769
PEX5L	0.0997	1.1048(0.9242-1.3208)	1.0944	1.2	0.2738
CXCR5	-0.4612	0.6306(0.2724-1.4598)	-1.0767	1.16	0.2816
KLHDC7B	-0.1485	0.862(0.7657-0.9704)	-2.4574	6.04	0.014
FCRLA	-0.1593	0.8527(0.7018-1.0361)	-1.6031	2.57	0.1089
UBD	-1.3124	0.2692(0.0769-0.9425)	-2.0526	4.21	0.0401
CX3CL1	-0.084	0.9194(0.8121-1.041)	-1.3259	1.76	0.1849
CPB1	0.0005	1.0005(0.95-1.0537)	0.0193	0	0.9846
CBLN2	-0.0493	0.9519(0.8575-1.0567)	-0.9249	0.86	0.355
FCRL1	-0.1215	0.8856(0.6917-1.1337)	-0.9643	0.93	0.3349
ZDHHC22	-0.1092	0.8965(0.6406-1.2546)	-0.637	0.41	0.5241
CCL25	-0.3608	0.6971(0.4509-1.0779)	-1.6225	2.63	0.1047
GRIA2	0.0098	1.0098(0.9158-1.1135)	0.1962	0.04	0.8445
RBM24	-0.0917	0.9124(0.8231-1.0114)	-1.7449	3.04	0.081
PHGR1	-0.1295	0.8785(0.7734-0.9979)	-1.9919	3.97	0.0464
CARD17	-0.2029	0.8163(0.5759-1.1572)	-1.1399	1.3	0.2543
XIRP1	-0.0375	0.9632(0.7612-1.2189)	-0.3119	0.1	0.7551
MUC2	0.0993	1.1044(0.967-1.2613)	1.4655	2.15	0.1428
CD177	-0.0045	0.9955(0.881-1.125)	-0.0716	0.01	0.9429
FAM163B	0.0052	1.0052(0.6711-1.5057)	0.0254	0	0.9797
VPREB3	-0.128	0.8799(0.757-1.0227)	-1.6671	2.78	0.0955
SEZ6	0.1195	1.127(0.923-1.376)	1.1734	1.38	0.2407
NPY1R	-0.0842	0.9193(0.8603-0.9823)	-2.4895	6.2	0.0128
TCL1A	-0.1173	0.8893(0.7503-1.0541)	-1.3526	1.83	0.1762
EGFR	-0.0917	0.9124(0.7949-1.0472)	-1.3045	1.7	0.1921
ATP1A2	-0.1609	0.8513(0.6895-1.0513)	-1.4954	2.24	0.1348
SLIT1	0.031	1.0315(0.8379-1.2698)	0.2926	0.09	0.7698
FSD1	-0.1377	0.8713(0.6391-1.188)	-0.8708	0.76	0.3839
INSYN2A	-0.0286	0.9718(0.8713-1.0839)	-0.5136	0.26	0.6075
CYP2A6	0.0408	1.0416(0.9713-1.1171)	1.143	1.31	0.253
MALRD1	-0.138	0.8711(0.7019-1.0811)	-1.2523	1.57	0.2104
COL22A1	-0.0205	0.9797(0.8547-1.1229)	-0.2949	0.09	0.7681
SPHKAP	-0.5134	0.5985(0.3702-0.9674)	-2.095	4.39	0.0362
GCNT3	-0.0382	0.9626(0.6762-1.3701)	-0.2118	0.04	0.8322
MYH6	-2.0589	0.1276(0.008-2.0311)	-1.4581	2.13	0.1448
COL6A5	-0.6835	0.5048(0.1922-1.3259)	-1.3874	1.92	0.1653
GTSF1L	-0.5675	0.5669(0.2858-1.1247)	-1.6238	2.64	0.1044
MARCO	-0.0193	0.9809(0.8897-1.0815)	-0.387	0.15	0.6987
SLC30A8	0.0642	1.0663(0.9898-1.1488)	1.6904	2.86	0.091
CPLX2	0.0612	1.0631(0.9276-1.2185)	0.8799	0.77	0.3789
JCHAIN	-0.1415	0.868(0.8085-0.932)	-3.9043	15.24	0.0001
RAB3C	-0.0828	0.9205(0.6581-1.2876)	-0.4837	0.23	0.6286
FAM135B	-0.0518	0.9495(0.7008-1.2865)	-0.3343	0.11	0.7381
S100A8	0.028	1.0284(0.9635-1.0976)	0.8427	0.71	0.3994
KRT5	-0.0865	0.9172(0.8586-0.9797)	-2.5702	6.61	0.0102
CACNG6	0.0264	1.0267(0.8774-1.2014)	0.3289	0.11	0.7423
DLX2	-0.0508	0.9504(0.834-1.0832)	-0.7621	0.58	0.446
SERPINB4	-0.0385	0.9623(0.7719-1.1996)	-0.3419	0.12	0.7324
CELF3	0.2031	1.2251(0.9138-1.6425)	1.3575	1.84	0.1746
PTPRN2	0.045	1.0461(0.9468-1.1557)	0.8853	0.78	0.376
KCNE4	-0.0299	0.9705(0.8855-1.0638)	-0.6386	0.41	0.5231
NSG2	0.0706	1.0731(0.9293-1.2392)	0.9611	0.92	0.3365
SYT4	0.1199	1.1274(0.9316-1.3643)	1.2321	1.52	0.2179
SAA1	-0.0584	0.9432(0.8687-1.0243)	-1.3899	1.93	0.1645
SAA2	-0.0922	0.9119(0.7967-1.0438)	-1.3379	1.79	0.1809
NDST4	0.0398	1.0406(0.834-1.2983)	0.3521	0.12	0.7248
ROS1	0.0901	1.0943(0.6993-1.7123)	0.3943	0.16	0.6933
SLCO1A2	-0.3021	0.7392(0.4281-1.2766)	-1.0839	1.17	0.2784
PLEKHD1	-0.0153	0.9848(0.8234-1.1779)	-0.1678	0.03	0.8668
CGA	-0.1079	0.8977(0.7929-1.0165)	-1.7018	2.9	0.0888
PCDH10	0.101	1.1063(0.9661-1.2668)	1.4608	2.13	0.1441
TUBA3D	-0.1093	0.8964(0.8038-0.9997)	-1.9647	3.86	0.0494
CSMD3	-0.0018	0.9982(0.6841-1.4565)	-0.0094	0	0.9925
KRT2	-0.0124	0.9877(0.6618-1.4741)	-0.0607	0	0.9516
EQTN	-0.3863	0.6796(0.1442-3.2014)	-0.4885	0.24	0.6252
SFTPB	-1.3011	0.2722(0.0798-0.9284)	-2.0787	4.32	0.0376
AKR7A3	-0.0565	0.945(0.8706-1.0258)	-1.3505	1.82	0.1769
ORM2	0.0148	1.0149(0.9321-1.105)	0.3406	0.12	0.7334
CHGB	-0.0108	0.9892(0.877-1.1159)	-0.1763	0.03	0.8601
ROBO2	-0.1045	0.9007(0.7623-1.0643)	-1.2281	1.51	0.2194
PYY	-0.1214	0.8857(0.759-1.0336)	-1.5406	2.37	0.1234
PRR20G	0.0802	1.0835(0.5866-2.0013)	0.2561	0.07	0.7979
RUNDC3A	-0.0287	0.9717(0.8078-1.1688)	-0.3047	0.09	0.7606
TMPRSS6	0.0037	1.0037(0.8944-1.1263)	0.0626	0	0.95
ELOVL2	-0.1328	0.8756(0.8055-0.9519)	-3.1182	9.72	0.0018
HTR1E	-0.059	0.9427(0.6562-1.3542)	-0.3194	0.1	0.7495
ACTL6B	0.1183	1.1256(0.8757-1.4467)	0.9236	0.85	0.3557
CIBAR2	-0.4768	0.6208(0.4153-0.9279)	-2.3248	5.4	0.0201
PHF21B	-0.0546	0.9468(0.7549-1.1875)	-0.4729	0.22	0.6363
CDH7	-0.1242	0.8832(0.6224-1.2532)	-0.6957	0.48	0.4866
SAA4	-0.3429	0.7097(0.4942-1.0191)	-1.8573	3.45	0.0633
GALR1	0.9004	2.4606(0.6322-9.5766)	1.2987	1.69	0.1941
CARTPT	-0.0189	0.9813(0.8909-1.0808)	-0.3835	0.15	0.7014
C4BPA	-0.0779	0.9251(0.7461-1.1469)	-0.7101	0.5	0.4777
BBOX1	-0.0782	0.9248(0.8287-1.032)	-1.3969	1.95	0.1625
SYT9	-0.0608	0.941(0.843-1.0504)	-1.0836	1.17	0.2785
CALY	-0.3447	0.7085(0.3845-1.3053)	-1.1054	1.22	0.269
SALL3	-0.5403	0.5826(0.1953-1.7379)	-0.9688	0.94	0.3326
MMP12	-0.06	0.9417(0.846-1.0483)	-1.0976	1.2	0.2724
CST5	0.0359	1.0366(0.9556-1.1244)	0.8651	0.75	0.387
RTP3	-0.0408	0.96(0.7471-1.2335)	-0.319	0.1	0.7497
PIGR	-0.1386	0.8706(0.7949-0.9535)	-2.9866	8.92	0.0028
TRIM15	-0.1681	0.8453(0.5262-1.3578)	-0.6951	0.48	0.487
SEZ6L	-0.1483	0.8622(0.7344-1.0123)	-1.8109	3.28	0.0702
ORM1	-0.0126	0.9875(0.9073-1.0747)	-0.292	0.09	0.7703
MGAM2	-0.1945	0.8232(0.6626-1.0228)	-1.7561	3.08	0.0791
DMRTA2	-0.2556	0.7745(0.4646-1.2912)	-0.98	0.96	0.3271
KCNJ3	-0.0416	0.9593(0.8934-1.03)	-1.1457	1.31	0.2519
VRTN	0.1069	1.1129(0.7878-1.5721)	0.6067	0.37	0.544
SERPINB7	0.0075	1.0075(0.8757-1.1592)	0.105	0.01	0.9164
MAGEB2	0.1043	1.11(0.8415-1.4642)	0.7385	0.55	0.4602
KLHL1	-0.0413	0.9596(0.7662-1.2017)	-0.3594	0.13	0.7193
ANTXRL	-0.0839	0.9195(0.6748-1.253)	-0.5316	0.28	0.595
EPHA8	-0.0689	0.9334(0.7271-1.1983)	-0.5406	0.29	0.5888
BECN2	0.1445	1.1554(0.4999-2.6706)	0.3379	0.11	0.7354
S100A9	0.0247	1.025(0.9612-1.0931)	0.7538	0.57	0.451
PNMT	0.0082	1.0083(0.9144-1.1118)	0.1652	0.03	0.8688
SLC6A4	-0.0684	0.9339(0.8242-1.0582)	-1.0732	1.15	0.2832
BEX1	-0.0606	0.9412(0.8706-1.0174)	-1.5254	2.33	0.1272
CPA6	0.1113	1.1177(0.9934-1.2575)	1.8504	3.42	0.0643
CCDC196	-0.1074	0.8981(0.6984-1.1551)	-0.8369	0.7	0.4026
FCAMR	-0.1582	0.8537(0.595-1.2247)	-0.8591	0.74	0.3903
PPP1R1C	0.1719	1.1876(0.9182-1.536)	1.3096	1.72	0.1903
COL2A1	0.0007	1.0007(0.9258-1.0817)	0.0185	0	0.9853
SYT13	-0.0049	0.9951(0.9232-1.0728)	-0.127	0.02	0.8989
GPR139	-0.0888	0.915(0.7461-1.1222)	-0.8526	0.73	0.3939
A2ML1	0.0173	1.0174(0.9205-1.1245)	0.3383	0.11	0.7352
FOXG1	0.035	1.0356(0.6983-1.5359)	0.1741	0.03	0.8618
BMPR1B	-0.024	0.9763(0.9145-1.0423)	-0.7184	0.52	0.4725
LRTM2	0.0698	1.0723(0.9046-1.2712)	0.8045	0.65	0.4211
LHX3	0.425	1.5296(0.9824-2.3816)	1.8814	3.54	0.0599
POTEC	0.1689	1.184(0.9657-1.4517)	1.624	2.64	0.1044
PAGE5	0.1984	1.2194(1.0494-1.4171)	2.5888	6.7	0.0096
DHRS2	0.0152	1.0153(0.9478-1.0877)	0.433	0.19	0.665
UGT2B17	-0.0153	0.9848(0.8673-1.1182)	-0.2366	0.06	0.813
UCN3	-0.1074	0.8981(0.4068-1.9831)	-0.2658	0.07	0.7904
ACTL8	0.1109	1.1173(1.0319-1.2099)	2.7322	7.47	0.0063
SLC22A24	-0.0663	0.9358(0.4136-2.1173)	-0.1593	0.03	0.8735
ARHGAP36	-0.0828	0.9205(0.8097-1.0465)	-1.2651	1.6	0.2058
CDH18	-0.0582	0.9435(0.6509-1.3674)	-0.3074	0.09	0.7586
MYOG	-0.1187	0.888(0.5331-1.4792)	-0.4561	0.21	0.6483
PSAPL1	-0.125	0.8825(0.6382-1.2204)	-0.7556	0.57	0.4499
CYP4F8	-0.0695	0.9328(0.8309-1.0473)	-1.1771	1.39	0.2392
PRSS56	0.5162	1.6756(1.0661-2.6336)	2.2375	5.01	0.0253
SBSN	0.0753	1.0782(0.9808-1.1852)	1.5594	2.43	0.1189
KRT24	-0.0716	0.9309(0.7176-1.2075)	-0.5394	0.29	0.5896
PSG9	0.3527	1.423(0.9366-2.1618)	1.6531	2.73	0.0983
ZFP42	0.0989	1.104(0.943-1.2924)	1.2302	1.51	0.2186
PGLYRP4	-0.047	0.9541(0.7308-1.2457)	-0.3451	0.12	0.73
KRT6A	0.0423	1.0432(0.9648-1.128)	1.0618	1.13	0.2883
CYP2A7	0.069	1.0714(0.9753-1.1771)	1.4388	2.07	0.1502
CLEC3A	0.0713	1.0739(1.0238-1.1265)	2.9249	8.55	0.0034
PGLYRP3	0.0766	1.0796(0.7929-1.47)	0.4863	0.24	0.6267
ASZ1	0.1718	1.1875(0.5195-2.7144)	0.4074	0.17	0.6837
ALPP	-0.2499	0.7789(0.3187-1.9035)	-0.5481	0.3	0.5836
KRT38	-0.7261	0.4838(0.1677-1.3959)	-1.343	1.8	0.1793
CASP14	0.0675	1.0698(1.0001-1.1444)	1.9618	3.85	0.0498
XAGE3	-0.8841	0.4131(0.0989-1.7261)	-1.2117	1.47	0.2256
NELL1	-0.0724	0.9302(0.7405-1.1685)	-0.6217	0.39	0.5341
PNPLA5	-0.7402	0.477(0.1905-1.1946)	-1.5804	2.5	0.114
SERPINB3	-0.0053	0.9947(0.8001-1.2368)	-0.0475	0	0.9621
S100A7A	0.0842	1.0879(0.9726-1.2169)	1.4739	2.17	0.1405
AADACL3	-0.109	0.8967(0.2617-3.0725)	-0.1734	0.03	0.8623
LACRT	0.0754	1.0783(0.9582-1.2134)	1.2516	1.57	0.2107
KCNK16	-0.1666	0.8465(0.4958-1.4452)	-0.6106	0.37	0.5415
AMER3	0.1761	1.1926(0.9188-1.548)	1.3233	1.75	0.1857
CSAG3	-0.1503	0.8605(0.6802-1.0886)	-1.2526	1.57	0.2103
FAM25A	-0.0683	0.934(0.5487-1.5896)	-0.2518	0.06	0.8012
DPPA2	0.0922	1.0966(0.4665-2.5782)	0.2115	0.04	0.8325
CSAG2	0.2123	1.2365(0.7966-1.9194)	0.9464	0.9	0.3439
LRRC53	-0.1348	0.8739(0.5227-1.4611)	-0.5139	0.26	0.6073
ADAM2	0.2433	1.2755(0.9567-1.7006)	1.658	2.75	0.0973
MMP26	0.0743	1.0771(0.4008-2.8949)	0.1473	0.02	0.8829
DCD	0.0762	1.0792(1.0134-1.1493)	2.3743	5.64	0.0176
ZNF716	0.2317	1.2607(0.7696-2.0653)	0.9199	0.85	0.3576
REG1A	-0.2743	0.7601(0.3062-1.8871)	-0.5912	0.35	0.5544
MAGEA4	0.0285	1.0289(0.8958-1.1819)	0.4033	0.16	0.6867
PRDM13	-0.0344	0.9662(0.6388-1.4612)	-0.1631	0.03	0.8704
NEUROD1	0.1258	1.134(0.6557-1.9612)	0.45	0.2	0.6527
CSH2	0.2642	1.3024(0.5286-3.2091)	0.5743	0.33	0.5658
PNMA6E	0.1491	1.1608(0.8691-1.5503)	1.0096	1.02	0.3127
MAGEA9B	0.2337	1.2633(1.0117-1.5774)	2.0625	4.25	0.0392
DCAF4L2	-0.1089	0.8969(0.6401-1.2567)	-0.6325	0.4	0.5271
DEFB126	0.1946	1.2148(0.8796-1.6779)	1.181	1.39	0.2376
GNAT3	0.0237	1.024(0.8155-1.2857)	0.2041	0.04	0.8382
PRR27	0.1396	1.1498(0.9642-1.3712)	1.5541	2.42	0.1202
FGF4	-0.0321	0.9684(0.753-1.2454)	-0.2499	0.06	0.8027
CTAG2	-0.1586	0.8534(0.651-1.1186)	-1.1481	1.32	0.2509

## Sheet: S7
Table S7: Correlation between drugs and the RiskScore
drug	cor	p.value	Target.Pathway
ABT737	0.194551	1.71658e-10	Apoptosis regulation
Acetalax	-0.00992658	0.746953	Unclassified
Afatinib	0.0324299	0.291712	EGFR signaling
Afuresertib	0.0269705	0.380593	PI3K/MTOR signaling
AGI.5198	0.127302	3.25698e-05	Metabolism
AGI.6780	0.147663	1.39228e-06	Metabolism
Alisertib	0.217864	7.62781e-13	Mitosis
Alpelisib	0.14489	2.19618e-06	PI3K/MTOR signaling
AMG.319	0.182904	2.02563e-09	PI3K/MTOR signaling
AT13148	0.0871443	0.00454076	PI3K/MTOR signaling
Axitinib	0.127721	3.06599e-05	RTK signaling
AZ6102	0.183944	1.63539e-09	WNT signaling
AZ960	0.205469	1.47164e-11	Other, kinases
AZD1208	0.188093	6.8778e-10	Other, kinases
AZD1332	0.147958	1.3259e-06	RTK signaling
AZD2014	0.070373	0.0220079	PI3K/MTOR signaling
AZD3759	0.136704	8.0304e-06	EGFR signaling
AZD4547	0.195512	1.3906e-10	RTK signaling
AZD5153	0.127754	3.05156e-05	Chromatin other
AZD5363	0.0477645	0.120324	Other, kinases
AZD5438	0.127281	3.26668e-05	Cell cycle
AZD5582	0.0835472	0.00652107	Apoptosis regulation
AZD5991	0.123362	5.69455e-05	Apoptosis regulation
AZD6482	0.14442	2.37063e-06	PI3K/MTOR signaling
AZD6738	0.108648	0.000397152	Genome integrity
AZD7762	0.126104	3.86688e-05	Cell cycle
AZD8055	0.150326	8.91807e-07	PI3K/MTOR signaling
AZD8186	0.0882698	0.00404384	PI3K/MTOR signaling
BDP.00009066	0.10635	0.000527078	Cytoskeleton
BI.2536	-0.095797	0.00180267	Cell cycle
BIBR.1532	0.153675	5.03679e-07	Genome integrity
BMS.345541	0.119664	9.47876e-05	Other
BMS.536924	0.162287	1.09509e-07	IGF1R signaling
BMS.754807	0.266472	1.13084e-18	IGF1R signaling
Bortezomib	0.0685256	0.0257497	Protein stability and degradation
BPD.00008900	0.147146	1.51686e-06	Other
Buparlisib	0.112455	0.00024556	PI3K/MTOR signaling
Camptothecin	0.171424	1.98213e-08	DNA replication
Carmustine	0.150343	8.89323e-07
CDK9_5576	0.106448	0.000520772	Cell cycle
CDK9_5038	0.0940661	0.00218175	Cell cycle
Cediranib	0.113865	0.000204696	RTK signaling
Cisplatin	0.108272	0.000416137	DNA replication
Crizotinib	0.202055	3.22022e-11	RTK signaling
Cyclophosphamide	0.138269	6.30269e-06	DNA replication
Cytarabine	0.150209	9.09636e-07	Other
CZC24832	0.203988	2.0704e-11	PI3K/MTOR signaling
Dabrafenib	0.109075	0.000376584	ERK MAPK signaling
Dactinomycin	0.167208	4.41284e-08	Other
Dactinomycin	0.167208	4.41284e-08	Other
Dactolisib	0.0567773	0.0647515	PI3K/MTOR signaling
Daporinad	0.12124	7.64155e-05	Metabolism
Dasatinib	0.155868	3.44148e-07	Other, kinases
Dihydrorotenone	0.022023	0.474041	Unclassified
Dinaciclib	0.0929626	0.00246015	Cell cycle
Docetaxel	0.0407154	0.185518	Mitosis
Docetaxel	0.0407154	0.185518	Mitosis
Doramapimod	0.112237	0.000252521	JNK and p38 signaling
Eg5	0.0788985	0.0102137	Other
Elephantin	0.104424	0.00066533	Unclassified
Entinostat	0.0968796	0.00159737	Chromatin histone acetylation
Entospletinib	0.169765	2.72268e-08	Other, kinases
Epirubicin	0.0898	0.00344727	DNA replication
EPZ004777	0.205484	1.46625e-11	Chromatin histone methylation
EPZ5676	0.193967	1.9502e-10	Chromatin histone methylation
ERK_2440	0.157405	2.62712e-07	ERK MAPK signaling
ERK_6604	0.0256668	0.404052	ERK MAPK signaling
Erlotinib	0.0909877	0.00304064	EGFR signaling
Fludarabine	0.205316	1.52443e-11	DNA replication
Foretinib	0.167246	4.3814e-08	RTK signaling
Fulvestrant	0.187551	7.70934e-10	Hormone-related
Fulvestrant	0.187551	7.70934e-10	Hormone-related
Gallibiscoquinazole	0.188137	6.814e-10	Unclassified
GDC0810	0.0492412	0.109266	Hormone-related
Gefitinib	0.0790679	0.0100518	EGFR signaling
Gemcitabine	0.162939	9.72328e-08	DNA replication
GNE.317	0.0788862	0.0102255	PI3K/MTOR signaling
GSK1904529A	0.130129	2.15903e-05	IGF1R signaling
GSK2578215A	0.0714408	0.0200681	Other, kinases
GSK2606414	0.182802	2.06858e-09	Metabolism
GSK269962A	0.137865	6.71078e-06	Cytoskeleton
GSK343	0.236644	6.04815e-15	Chromatin histone methylation
GSK591	0.137087	7.56955e-06	Chromatin histone methylation
I.BET.762	0.139337	5.3342e-06	Chromatin other
I.BRD9	0.0676615	0.0276807	Chromatin other
IAP	0.16858	3.40849e-08	Other
Ibrutinib	0.100741	0.00102776	Other, kinases
IGF1R	0.179186	4.31004e-09	IGF1R signaling
Ipatasertib	0.0135366	0.659927	PI3K/MTOR signaling
IRAK4	0.114765	0.000182078	Other, kinases
Irinotecan	0.175899	8.29343e-09	DNA replication
IWP.2	0.221446	3.13399e-13	WNT signaling
JAK	0.196453	1.13026e-10	Other, kinases
JAK1	0.176326	7.62302e-09	Other, kinases
JQ1	0.2581	1.41072e-17	Chromatin other
KRAS..G12C..Inhibitor.12	0.179893	3.73844e-09	ERK MAPK signaling
KU.55933	0.117955	0.000119365	Genome integrity
Lapatinib	-0.0625412	0.0418687	EGFR signaling
LCL161	0.14206	3.46645e-06	Apoptosis regulation
Leflunomide	0.223967	1.66032e-13	DNA replication
LGK974	0.0893082	0.00362965	WNT signaling
Linsitinib	0.104686	0.000644664	IGF1R signaling
LJI308	0.168664	3.3546e-08	PI3K/MTOR signaling
Luminespib	0.0875666	0.00434819	Protein stability and degradation
LY2109761	0.23357	1.37512e-14	Other
MG.132	0.0557046	0.0699832	Protein stability and degradation
MIM1	0.125081	4.47164e-05	Apoptosis regulation
MIRA.1	0.133135	1.38158e-05	p53 pathway
Mirin	0.164272	7.6149e-08	Genome integrity
Mitoxantrone	0.233359	1.45435e-14	DNA replication
MK.1775	0.13904	5.58759e-06	Cell cycle
MK.2206	0.0798892	0.00929894	PI3K/MTOR signaling
MK.8776	0.117752	0.000122656	Cell cycle
ML323	0.0754014	0.0141147	Protein stability and degradation
MN.64	0.183034	1.97247e-09	WNT signaling
Navitoclax	0.206102	1.27074e-11	Apoptosis regulation
Nelarabine	0.213736	2.08599e-12	DNA replication
Nilotinib	0.118814	0.000106341	ABL signaling
Niraparib	0.233871	1.26941e-14	Genome integrity
NU7441	0.134939	1.05194e-05	Genome integrity
Nutlin.3a....	0.176496	7.37109e-09	p53 pathway
NVP.ADW742	0.106959	0.000489209	IGF1R signaling
Obatoclax.Mesylate	0.216598	1.04059e-12	Apoptosis regulation
OF.1	0.107552	0.000454846	Chromatin histone acetylation
Olaparib	0.176693	7.08821e-09	Genome integrity
OSI.027	-0.0598686	0.0514502	PI3K/MTOR signaling
Osimertinib	0.0844737	0.00594792	EGFR signaling
OTX015	0.117656	0.000124243	Chromatin other
Oxaliplatin	0.12234	6.5654e-05	DNA replication
Oxaliplatin	0.12234	6.5654e-05	DNA replication
P22077	0.082879	0.00696466	Protein stability and degradation
Paclitaxel	0.0213957	0.486728	Mitosis
PAK	0.175548	8.8882e-09	Cytoskeleton
Palbociclib	0.0580264	0.0590702	Cell cycle
PCI.34051	0.256802	2.06938e-17	Chromatin histone acetylation
PD0325901	0.0828192	0.00700566	ERK MAPK signaling
PD173074	0.183563	1.76904e-09	RTK signaling
Pevonedistat	0.0717463	0.0195413	Other
PF.4708671	0.0984375	0.00133945	PI3K/MTOR signaling
PFI3	0.224376	1.49654e-13	Chromatin other
Picolinici.acid	0.244248	7.54188e-16	Other
Pictilisib	0.0496995	0.106002	PI3K/MTOR signaling
PLX.4720	0.147955	1.32648e-06	ERK MAPK signaling
Podophyllotoxin.bromide	0.158309	2.23881e-07	Unclassified
PRIMA.1MET	0.188598	6.18087e-10	p53 pathway
PRT062607	0.161977	1.15856e-07	Other, kinases
Pyridostatin	0.14281	3.07416e-06	DNA replication
Rapamycin	0.0681435	0.0265886	PI3K/MTOR signaling
Ribociclib	0.22472	1.37125e-13	Cell cycle
RO.3306	0.113746	0.000207893	Cell cycle
Ruxolitinib	0.22258	2.35725e-13	Other, kinases
RVX.208	0.164562	7.21853e-08	Chromatin other
Sabutoclax	0.190141	4.45146e-10	Apoptosis regulation
Sapitinib	-0.00448845	0.884006	EGFR signaling
Savolitinib	0.199667	5.52463e-11	RTK signaling
SB216763	0.239261	2.97849e-15	WNT signaling
SB505124	-0.134648	1.09948e-05	RTK signaling
SCH772984	0.0341225	0.267242	ERK MAPK signaling
Selumetinib	0.0621773	0.0430774	ERK MAPK signaling
Sepantronium.bromide	-0.0852394	0.00550896	Apoptosis regulation
Sinularin	0.103574	0.000736461	Unclassified
Sorafenib	0.115048	0.000175458	Other, kinases
Staurosporine	0.119251	0.000100244	RTK signaling
TAF1	0.0272001	0.37655	Other
Talazoparib	0.152219	6.46643e-07	Genome integrity
Tamoxifen	0.0586215	0.0565123	Hormone-related
Taselisib	0.0883257	0.00402048	PI3K/MTOR signaling
Telomerase.Inhibitor.IX	0.0892896	0.0036367	Genome integrity
Temozolomide	0.190943	3.74991e-10	DNA replication
Teniposide	0.176761	6.99367e-09	DNA replication
Topotecan	0.219206	5.47536e-13	DNA replication
Tozasertib	0.154806	4.14134e-07	Mitosis
Trametinib	0.0464024	0.131281	ERK MAPK signaling
Ulixertinib	0.0527569	0.0861628	ERK MAPK signaling
Ulixertinib	0.0527569	0.0861628	ERK MAPK signaling
ULK1	0.0204189	0.506843	Other, kinases
UMI.77	0.0643771	0.0361998	Apoptosis regulation
Uprosertib	0.049988	0.103988	PI3K/MTOR signaling
Uprosertib	0.049988	0.103988	PI3K/MTOR signaling
VE.822	0.160369	1.54919e-07	Genome integrity
VE821	0.161076	1.36398e-07	Genome integrity
Venetoclax	0.16346	8.83962e-08	Apoptosis regulation
Vinblastine	0.0514563	0.0942018	Mitosis
Vincristine	0.113315	0.000219805
Vinorelbine	0.0663328	0.030893	Mitosis
Vorinostat	0.0598463	0.0515371	Chromatin histone acetylation
VSP34	0.0867251	0.00473955	Other
VX.11e	0.0486189	0.113824	ERK MAPK signaling
Wee1.Inhibitor	0.117661	0.00012415	Cell cycle
WEHI.539	0.163628	8.57078e-08	Apoptosis regulation
WIKI4	0.132562	1.50541e-05	WNT signaling
Wnt.C59	0.130736	1.97449e-05	WNT signaling
WZ4003	0.134725	1.08678e-05	Other, kinases
5.Fluorouracil	0.0746487	0.0151088	Other
XAV939	0.203312	2.41726e-11	WNT signaling
YK.4.279	0.0758752	0.013519	Other
ZM447439	0.139094	5.54107e-06	Mitosis
Zoledronate	0.231501	2.37427e-14	Other

## Sheet: S8
Table S8: RiskScore-related DEGs in TCGA-BRCA cohort
	baseMean	log2FoldChange	lfcSE	stat	pvalue	padj
CHGB	1301.69	5.81288	0.204228	28.4627	3.39482e-178	6.239e-174
ACTL8	267.044	3.67602	0.19065	19.2815	7.68043e-83	7.05755e-79
NCAN	50.455	3.49544	0.192274	18.1794	7.50868e-74	4.59982e-70
ABCB1	284.895	-1.21177	0.0697526	-17.3724	1.33597e-67	6.13813e-64
GIMAP7	716.765	-1.07749	0.0620713	-17.3589	1.68938e-67	6.20948e-64
PCSK1	495.539	2.59293	0.156885	16.5276	2.32315e-61	7.1158e-58
CD8A	845.07	-1.32752	0.0821641	-16.157	1.01419e-58	2.66269e-55
SLAMF6	364.15	-1.48133	0.0925279	-16.0095	1.09608e-57	2.51798e-54
CHGA	251.884	3.32844	0.208053	15.9981	1.31833e-57	2.69203e-54
GPR174	234.081	-1.51342	0.0955535	-15.8385	1.68796e-56	2.58511e-53
LY9	190.413	-1.43097	0.0904697	-15.8172	2.36925e-56	3.34938e-53
CD3G	274.751	-1.40463	0.0889925	-15.7836	4.03267e-56	5.29375e-53
GIMAP5	42.4914	-1.29434	0.0822513	-15.7364	8.50988e-56	9.47867e-53
PYHIN1	136.235	-1.41044	0.0896398	-15.7345	8.76795e-56	9.47867e-53
TESPA1	208.589	-1.2732	0.0810273	-15.7132	1.22829e-55	1.25408e-52
FREM1	203.048	-1.37894	0.0878218	-15.7016	1.47499e-55	1.35537e-52
TRAT1	103.474	-1.6331	0.104038	-15.6972	1.58179e-55	1.3843e-52
BTLA	90.7306	-1.58077	0.101318	-15.6021	7.04221e-55	5.88281e-52
ITK	387.513	-1.42653	0.091794	-15.5406	1.84331e-54	1.47289e-51
PRKCB	551.319	-1.32163	0.0853968	-15.4763	5.01235e-54	3.83821e-51
SH2D1A	210.631	-1.50282	0.0972426	-15.4543	7.0544e-54	5.18583e-51
FCRL6	74.461	-1.22656	0.0794123	-15.4454	8.10089e-54	5.72608e-51
CD226	198.972	-1.02116	0.0663702	-15.3858	2.0371e-53	1.38658e-50
FASLG	75.5973	-1.39692	0.0908653	-15.3735	2.46314e-53	1.6167e-50
BANK1	216.46	-1.59533	0.104049	-15.3324	4.64339e-53	2.87964e-50
SAMD3	69.0408	-1.24331	0.0810942	-15.3316	4.70069e-53	2.87964e-50
CAVIN2	499.419	-1.36284	0.089287	-15.2636	1.33731e-52	7.92812e-50
GZMK	124.836	-1.54865	0.101477	-15.2612	1.38717e-52	7.96672e-50
KLHL33	15.3202	-1.13865	0.074844	-15.2136	2.87243e-52	1.59968e-49
CXCR6	268.701	-1.22095	0.0803417	-15.197	3.70143e-52	1.99453e-49
IKZF1	1091.67	-1.04157	0.0685457	-15.1953	3.79848e-52	1.99453e-49
EOMES	162.107	-1.45415	0.0958341	-15.1736	5.29025e-52	2.70067e-49
SLAMF1	207.258	-1.37028	0.0906279	-15.1199	1.19798e-51	5.95038e-49
ABCA10	116.743	-1.29067	0.0857143	-15.0578	3.0668e-51	1.44517e-48
P2RY8	460.479	-1.03706	0.0689051	-15.0506	3.42376e-51	1.57305e-48
ZNF831	141.386	-1.48837	0.0991602	-15.0097	6.33943e-51	2.77395e-48
IFNG	25.9887	-1.92609	0.128574	-14.9804	9.85863e-51	4.21353e-48
CNR2	40	-1.85047	0.124062	-14.9157	2.60609e-50	1.08852e-47
TLR10	137.639	-1.35881	0.0911131	-14.9135	2.69343e-50	1.1e-47
CD69	369.501	-1.1894	0.0797728	-14.9098	2.84476e-50	1.13654e-47
CRTAM	94.0077	-1.19373	0.0802163	-14.8814	4.35616e-50	1.70335e-47
CD40LG	89.9491	-1.40289	0.0942885	-14.8787	4.531e-50	1.73481e-47
SCML4	115.396	-1.43225	0.0962715	-14.8772	4.63683e-50	1.7391e-47
UBASH3A	127.512	-1.30776	0.0879625	-14.8672	5.38075e-50	1.97775e-47
GZMA	405.291	-1.29185	0.087116	-14.8291	9.49592e-50	3.42188e-47
SELL	1128.78	-1.29947	0.0878903	-14.7851	1.82802e-49	6.46064e-47
STAT4	169.447	-1.03373	0.0700537	-14.7563	2.80294e-49	9.71934e-47
ACAN	389.84	1.43824	0.09773	14.7164	5.05534e-49	1.7205e-46
TBX21	82.0572	-1.3161	0.0895249	-14.7009	6.36189e-49	2.1258e-46
CD3E	1133.11	-1.32593	0.0902562	-14.6908	7.38725e-49	2.42434e-46
GPR171	104.219	-1.39308	0.0948599	-14.6857	7.96317e-49	2.56749e-46
PPP1R16B	697.586	-1.1069	0.0756313	-14.6355	1.66862e-48	5.28723e-46
CD5	492.614	-1.25482	0.0858438	-14.6175	2.17206e-48	6.76577e-46
PTPRC	3361.7	-1.12419	0.0769211	-14.6148	2.25946e-48	6.92073e-46
PARP15	169.933	-1.231	0.0844852	-14.5706	4.32234e-48	1.28122e-45
NUGGC	66.8116	-1.3886	0.0953701	-14.5601	5.03879e-48	1.44906e-45
PLA2G2D	353.752	-1.94598	0.133652	-14.56	5.04624e-48	1.44906e-45
CD48	372.594	-1.10269	0.0757587	-14.5552	5.41023e-48	1.52968e-45
CD2	1022.32	-1.25496	0.0865783	-14.4951	1.30175e-47	3.51818e-45
SCRG1	114.713	2.05963	0.142199	14.4842	1.52541e-47	4.06289e-45
KLRC1	25.5896	-1.38322	0.0955886	-14.4706	1.85876e-47	4.88005e-45
CD96	515.676	-1.24304	0.0859552	-14.4615	2.12e-47	5.48752e-45
RGL4	29.6742	-1.11996	0.0775339	-14.4447	2.70629e-47	6.90781e-45
PTPN7	617.838	-1.06373	0.0737905	-14.4156	4.13114e-47	9.98974e-45
CD3D	408.001	-1.32489	0.0919635	-14.4067	4.69882e-47	1.12149e-44
FCRL3	153.576	-1.69398	0.1177	-14.3923	5.78248e-47	1.36244e-44
CTSW	316.12	-1.27104	0.0883906	-14.3798	6.93226e-47	1.61267e-44
IL18RAP	44.0311	-1.24548	0.0866262	-14.3776	7.14877e-47	1.64225e-44
GFI1	126.807	-1.08781	0.0757779	-14.3552	9.87718e-47	2.24102e-44
GPR18	61.4628	-1.23575	0.0862196	-14.3326	1.36802e-46	3.06604e-44
KLRB1	110.582	-1.19934	0.083724	-14.3249	1.52852e-46	3.38448e-44
CSF2RB	1016.83	-1.02683	0.0717144	-14.3183	1.68068e-46	3.67708e-44
PLAC8	150.438	-1.3103	0.0917092	-14.2875	2.6183e-46	5.59525e-44
CD247	364.254	-1.20865	0.0847229	-14.2659	3.57145e-46	7.54438e-44
MMRN1	350.41	-1.4579	0.102229	-14.2611	3.82499e-46	7.98814e-44
VEGFD	67.4559	-1.56091	0.109625	-14.2387	5.2712e-46	1.08847e-43
SLA2	189.13	-1.19834	0.0842209	-14.2285	6.09492e-46	1.24458e-43
ALDH1A2	153.439	-1.23237	0.0867689	-14.2029	8.78835e-46	1.77486e-43
PRF1	383.181	-1.22459	0.086228	-14.2017	8.93675e-46	1.78521e-43
CXCR3	299.321	-1.28539	0.0905632	-14.1933	1.00752e-45	1.96981e-43
JCHAIN	8738.16	-1.61812	0.114478	-14.1348	2.31715e-45	4.48258e-43
DTHD1	46.8593	-1.41933	0.100558	-14.1145	3.09151e-45	5.91831e-43
CD27	177.161	-1.23495	0.087523	-14.1101	3.29311e-45	6.23925e-43
CD244	51.5549	-1.08838	0.0771953	-14.099	3.85044e-45	7.22075e-43
ICAM3	71.0512	-1.19178	0.0847287	-14.0659	6.15641e-45	1.14285e-42
ABCD2	85.8924	-1.22606	0.0875037	-14.0116	1.32463e-44	2.4344e-42
KCNA3	71.3899	-1.28289	0.091771	-13.9793	2.08551e-44	3.72111e-42
SIRPG	159.872	-1.35822	0.0975617	-13.9217	4.67891e-44	8.11218e-42
FCRLA	126.298	-1.66495	0.119653	-13.9148	5.15035e-44	8.84608e-42
LCK	626.467	-1.20125	0.0863897	-13.905	5.90755e-44	1.00527e-41
AMPD1	32.2649	-1.62503	0.117208	-13.8645	1.03945e-43	1.75256e-41
XCL2	33.0012	-1.31636	0.0949579	-13.8625	1.06862e-43	1.78537e-41
SLFN12L	37.0732	-1.14602	0.0826973	-13.858	1.13843e-43	1.88487e-41
ABCA9	251.111	-1.16378	0.084029	-13.8497	1.27729e-43	2.09589e-41
CXCL9	6557.8	-1.57703	0.11426	-13.8021	2.47624e-43	3.8896e-41
NKG7	465.016	-1.2804	0.0929515	-13.7749	3.60815e-43	5.61955e-41
MS4A1	563.471	-1.94404	0.141341	-13.7542	4.80236e-43	7.41662e-41
SELP	506.76	-1.33297	0.0969335	-13.7514	4.99538e-43	7.65042e-41
CLEC10A	267.265	-1.38619	0.100848	-13.7454	5.43011e-43	8.24749e-41
TBC1D10C	526.134	-1.06358	0.0775246	-13.7193	7.78405e-43	1.16305e-40
JAML	564.168	-1.05068	0.0765925	-13.7178	7.94031e-43	1.17683e-40
STAP1	78.5529	-1.25225	0.0913039	-13.7152	8.22943e-43	1.20096e-40
GBP4	3310.13	-1.10686	0.0807032	-13.7152	8.23384e-43	1.20096e-40
CCR5	744.897	-1.00261	0.0731434	-13.7074	9.16664e-43	1.31773e-40
SLAMF7	1221.87	-1.2232	0.089237	-13.7073	9.17781e-43	1.31773e-40
GZMH	137.778	-1.21798	0.0893615	-13.6298	2.66168e-42	3.76279e-40
ABCA8	451.551	-1.37426	0.101252	-13.5726	5.81883e-42	8.1014e-40
LAX1	196.985	-1.32896	0.0981272	-13.5433	8.68258e-42	1.19976e-39
BLK	85.3659	-1.81943	0.134693	-13.5079	1.40401e-41	1.92559e-39
ZNF683	177.408	-1.25642	0.0930387	-13.5042	1.47642e-41	2.0099e-39
SIT1	168.266	-1.24029	0.091966	-13.4865	1.8793e-41	2.53954e-39
CCR7	464.338	-1.29925	0.0965438	-13.4576	2.7762e-41	3.72416e-39
CD52	987.936	-1.13424	0.0844414	-13.4322	3.9143e-41	5.21282e-39
IL7R	1613.32	-1.2488	0.0931795	-13.4021	5.88059e-41	7.77507e-39
CSN1S1	24.756	-3.46492	0.258663	-13.3955	6.42569e-41	8.43509e-39
SP140	293.924	-1.03232	0.077629	-13.2982	2.37169e-40	3.04803e-38
CD19	129.608	-1.74355	0.131558	-13.2531	4.33108e-40	5.48943e-38
NCR1	8.72145	-1.38205	0.104654	-13.206	8.10446e-40	1.01322e-37
PDCD1	132.015	-1.28027	0.0970745	-13.1885	1.0215e-39	1.25994e-37
TXK	41.8196	-1.02906	0.078128	-13.1714	1.28145e-39	1.55964e-37
JPH3	83.0312	1.48809	0.113013	13.1674	1.35224e-39	1.63497e-37
AC119396.1	24.3628	-1.08706	0.0829788	-13.1004	3.27337e-39	3.88117e-37
C11orf21	66.8674	-1.14908	0.0877788	-13.0907	3.72328e-39	4.38631e-37
CCR2	336.91	-1.1314	0.0865116	-13.078	4.39748e-39	5.14757e-37
FCRL1	48.206	-1.96173	0.150251	-13.0563	5.84934e-39	6.80375e-37
CST7	381.054	-1.03622	0.0794631	-13.0403	7.21539e-39	8.2363e-37
SLC7A3	32.797	-1.87058	0.143739	-13.0137	1.02276e-38	1.15314e-36
NSG2	78.684	2.04481	0.157175	13.0098	1.07602e-38	1.2058e-36
TIGIT	447.17	-1.24858	0.0960965	-12.993	1.34076e-38	1.48437e-36
CLDN11	397.584	-1.10306	0.0849363	-12.9869	1.45166e-38	1.59752e-36
TNFRSF13B	42.3372	-1.63529	0.126034	-12.975	1.69682e-38	1.8562e-36
CLEC17A	47.1824	-1.48876	0.115097	-12.9348	2.86474e-38	3.04325e-36
CARTPT	1080.26	4.89205	0.378267	12.9328	2.93835e-38	3.1035e-36
ZAP70	368.502	-1.20516	0.093401	-12.9031	4.32576e-38	4.51698e-36
IL2RG	539.944	-1.10317	0.0857146	-12.8703	6.61342e-38	6.8666e-36
SEZ6	47.7962	2.12619	0.165207	12.8699	6.65065e-38	6.8666e-36
TIFAB	53.2526	-1.35088	0.105042	-12.8605	7.51242e-38	7.67018e-36
TNFSF14	110.508	-1.03027	0.0803228	-12.8267	1.16283e-37	1.1742e-35
C7	1291.77	-1.63351	0.127626	-12.7992	1.65624e-37	1.6633e-35
C16orf54	244.713	-1.0794	0.0843694	-12.7937	1.77738e-37	1.76566e-35
RIPOR2	577.615	-1.03321	0.0808138	-12.7851	1.98556e-37	1.96186e-35
NIBAN3	89.6921	-1.44372	0.113664	-12.7017	5.78907e-37	5.59956e-35
LRRC2	39.8762	-1.00582	0.0791943	-12.7006	5.86475e-37	5.64305e-35
XCR1	82.6307	-1.20988	0.0956409	-12.6503	1.11513e-36	1.05638e-34
SH2D1B	21.6453	-1.00335	0.0795137	-12.6186	1.66714e-36	1.54741e-34
IL21	12.3917	-2.07113	0.16417	-12.6157	1.72978e-36	1.59748e-34
RASGRP2	309.44	-1.03648	0.082294	-12.5948	2.25414e-36	2.07133e-34
THEMIS	127.86	-1.20592	0.0963315	-12.5185	5.91589e-36	5.27778e-34
CYP2A6	843.038	2.47093	0.197544	12.5083	6.72801e-36	5.9733e-34
KCNK3	398.658	1.70353	0.136386	12.4905	8.41306e-36	7.39786e-34
S1PR4	141.985	-1.12843	0.0906632	-12.4464	1.46266e-35	1.28003e-33
C1orf105	7.84568	1.7648	0.142227	12.4083	2.35576e-35	2.04218e-33
RUNDC3A	117.212	1.51794	0.122503	12.3911	2.92082e-35	2.52013e-33
BMX	74.2398	-1.01355	0.081854	-12.3824	3.25632e-35	2.79648e-33
SOX8	310.665	1.7413	0.14087	12.361	4.24692e-35	3.61342e-33
IL33	721.831	-1.2404	0.1004	-12.3546	4.60026e-35	3.89602e-33
IGF1	141.021	-1.05158	0.0851563	-12.3488	4.94387e-35	4.16782e-33
MAP1LC3C	29.429	-1.16438	0.0943201	-12.3449	5.18734e-35	4.3531e-33
CD300LG	163.133	-1.6421	0.133196	-12.3285	6.36288e-35	5.31532e-33
FCRL2	54.737	-1.64252	0.13352	-12.3017	8.87379e-35	7.34606e-33
STAB2	34.7349	-1.06067	0.0868316	-12.2152	2.57787e-34	2.06883e-32
CCL19	1288.87	-1.53997	0.126362	-12.187	3.64407e-34	2.91177e-32
CD1C	142.287	-1.18687	0.0981508	-12.0923	1.16009e-33	8.958e-32
P2RX1	92.8567	-1.09727	0.0909284	-12.0674	1.57102e-33	1.20301e-31
TNXB	979.452	-1.07624	0.0894836	-12.0273	2.55498e-33	1.94031e-31
CCL5	2682.39	-1.06065	0.0882273	-12.0218	2.72817e-33	2.06205e-31
GZMM	109.05	-1.19337	0.0992694	-12.0216	2.73774e-33	2.06205e-31
MEOX1	313.21	-1.20193	0.10019	-11.9965	3.70707e-33	2.75824e-31
KCNJ10	76.588	-1.09342	0.0911905	-11.9905	3.98603e-33	2.95384e-31
SCN7A	162.261	-1.38396	0.115485	-11.984	4.31248e-33	3.18292e-31
CD38	382.562	-1.25152	0.104489	-11.9775	4.65972e-33	3.42546e-31
MFAP4	3087.6	-1.05415	0.0882541	-11.9445	6.93388e-33	5.05678e-31
DNER	130.942	1.95657	0.164089	11.9238	8.89432e-33	6.46086e-31
ADGRG5	147.769	-1.05593	0.0887058	-11.9038	1.13118e-32	8.15251e-31
CCL14	18.196	-1.41423	0.119125	-11.8718	1.6581e-32	1.1857e-30
TAC1	30.5103	-1.68833	0.142306	-11.8641	1.81873e-32	1.28556e-30
ABI3BP	1494.88	-1.01676	0.0857424	-11.8583	1.94956e-32	1.37276e-30
POU2AF1	570.043	-1.3515	0.11415	-11.8397	2.43336e-32	1.70688e-30
GZMB	255.754	-1.35147	0.114156	-11.8388	2.45843e-32	1.71791e-30
RTP5	4.76447	-1.55516	0.131403	-11.835	2.573e-32	1.79116e-30
THSD7B	101.568	-1.05463	0.0892058	-11.8225	2.98832e-32	2.07243e-30
PNLDC1	50.6844	1.45809	0.123962	11.7624	6.0952e-32	4.13349e-30
LTA	66.4843	-1.11504	0.0948006	-11.762	6.12905e-32	4.14117e-30
CD79A	828.37	-1.45449	0.123669	-11.7612	6.18778e-32	4.16553e-30
GFRA3	82.8854	1.74276	0.148268	11.7541	6.72444e-32	4.51028e-30
XCL1	38.9334	-1.07045	0.0913393	-11.7195	1.01263e-31	6.71846e-30
TMIGD2	17.6177	-1.19943	0.10254	-11.6972	1.31691e-31	8.70585e-30
PDK4	2856.8	-1.07198	0.0916859	-11.6919	1.40286e-31	9.24079e-30
FCER2	54.1104	-1.83509	0.157719	-11.6352	2.72907e-31	1.77225e-29
DNASE1L3	74.0054	-1.12754	0.0970522	-11.6178	3.34577e-31	2.16509e-29
CLEC9A	30.4675	-1.06688	0.091924	-11.6061	3.83815e-31	2.47367e-29
CCR4	238.16	-1.00948	0.0869801	-11.6058	3.84954e-31	2.47367e-29
IRS4	18.5313	2.7536	0.237953	11.572	5.71366e-31	3.63341e-29
IL2RB	1376.69	-1.02887	0.0891489	-11.541	8.19864e-31	5.16009e-29
IL2	3.57017	-1.29802	0.112593	-11.5284	9.48874e-31	5.93143e-29
SLFN14	6.20837	-1.14028	0.0990487	-11.5123	1.14424e-30	7.10432e-29
ACKR1	1445.34	-1.36039	0.118894	-11.4421	2.57605e-30	1.58337e-28
FCRL5	283.51	-1.45574	0.127333	-11.4325	2.87703e-30	1.75661e-28
NCR3	36.2766	-1.19203	0.104533	-11.4034	4.02119e-30	2.43899e-28
CXCR5	8.48491	-1.56852	0.137744	-11.3872	4.84407e-30	2.89982e-28
TREML2	26.0751	-1.23076	0.108093	-11.3862	4.89845e-30	2.92285e-28
TCL1A	87.9159	-1.81149	0.15912	-11.3844	5.00045e-30	2.96446e-28
IL12B	20.39	-1.24705	0.109638	-11.3742	5.62093e-30	3.32159e-28
SCN3A	47.258	-1.14001	0.100484	-11.3452	7.83683e-30	4.58679e-28
TTC24	15.0932	-1.38654	0.122828	-11.2885	1.49566e-29	8.64376e-28
ACTL6B	4.32824	2.11041	0.1872	11.2735	1.77328e-29	1.01842e-27
GBP5	1633.41	-1.19457	0.106242	-11.2439	2.48165e-29	1.40331e-27
KIR3DL1	4.48768	-1.52707	0.135847	-11.2411	2.56054e-29	1.44348e-27
RGS13	37.8138	-1.02623	0.0915527	-11.2091	3.67733e-29	2.04794e-27
CD79B	200.796	-1.12857	0.100884	-11.1868	4.7316e-29	2.62711e-27
LIN28A	23.5255	2.47693	0.22163	11.176	5.34464e-29	2.94966e-27
NXPE4	3.52908	-1.30774	0.117227	-11.1557	6.71976e-29	3.67547e-27
CRYBA2	9.02738	1.82439	0.16358	11.1529	6.92957e-29	3.77898e-27
COL11A2	170.861	1.29929	0.116683	11.1352	8.45584e-29	4.58411e-27
IDO1	919.781	-1.38557	0.124656	-11.1151	1.05908e-28	5.72466e-27
HAPLN1	279.577	1.50471	0.13544	11.1098	1.12416e-28	6.05858e-27
CCL23	12.9311	-1.03166	0.0929757	-11.096	1.31223e-28	7.0105e-27
MSLN	1131.08	2.04205	0.18444	11.0716	1.72212e-28	9.14716e-27
GBP6	63.0511	-1.16508	0.106225	-10.9681	5.44267e-28	2.8097e-26
ABCC2	117.792	1.07627	0.0983859	10.9393	7.48039e-28	3.80816e-26
ELOVL2	2650.74	-1.40594	0.128559	-10.9361	7.74296e-28	3.93094e-26
MAS1L	3.84512	-1.46501	0.134033	-10.9302	8.26493e-28	4.17288e-26
VPREB3	60.8077	-1.27179	0.116599	-10.9073	1.0632e-27	5.33865e-26
DBX2	14.3778	-1.12731	0.103401	-10.9024	1.12309e-27	5.624e-26
KLRC4-KLRK1	4.28133	-1.1749	0.107804	-10.8985	1.1716e-27	5.851e-26
KLRK1	11.8814	-1.09269	0.100413	-10.882	1.4047e-27	6.9961e-26
OR2I1P	865.291	-1.30743	0.120193	-10.8778	1.47121e-27	7.30756e-26
CALHM6	48.6585	-1.10124	0.101313	-10.8697	1.60745e-27	7.92001e-26
SYP	398.158	1.18237	0.108891	10.8582	1.8222e-27	8.93023e-26
KRT1	65.431	1.84658	0.1702	10.8495	2.00617e-27	9.8057e-26
LYZ	6768.75	-1.09567	0.101065	-10.8412	2.1947e-27	1.06704e-25
WNT1	6.8897	-1.01776	0.0941257	-10.8127	2.99613e-27	1.44522e-25
ADGRD2	19.2192	-1.86555	0.172588	-10.8093	3.11135e-27	1.49687e-25
CHL1	472.95	-1.07198	0.0994553	-10.7785	4.34933e-27	2.07078e-25
ZNF80	9.33876	-1.20213	0.111693	-10.7628	5.15702e-27	2.44267e-25
CPLX2	124.615	2.97847	0.276892	10.7568	5.5044e-27	2.60051e-25
DLX6	36.8192	1.87941	0.17475	10.7548	5.62401e-27	2.65021e-25
ICOS	137.364	-1.08972	0.101415	-10.7451	6.25056e-27	2.93043e-25
DCD	565.876	3.15051	0.293297	10.7417	6.48361e-27	3.02426e-25
CHRDL1	956.684	-1.2132	0.11305	-10.7315	7.23938e-27	3.36824e-25
LTB	614.083	-1.15712	0.107897	-10.7243	7.83021e-27	3.61749e-25
GNLY	340.142	-1.03259	0.0964172	-10.7096	9.18069e-27	4.20755e-25
TMEM132E	69.7963	1.18242	0.110546	10.6961	1.061e-26	4.85053e-25
PAGE5	5.73797	2.28856	0.214027	10.6929	1.0993e-26	5.01313e-25
EXTL1	375.031	1.25347	0.117479	10.6697	1.41038e-26	6.35293e-25
TNFRSF17	106.611	-1.3028	0.122232	-10.6585	1.59167e-26	7.13457e-25
IGLL1	4.60268	-1.7002	0.159538	-10.657	1.61696e-26	7.23028e-25
LMO1	25.4597	1.73923	0.163613	10.6301	2.15811e-26	9.60334e-25
CCR6	6.66907	-1.36966	0.129026	-10.6154	2.52818e-26	1.12229e-24
ZBED2	75.007	-1.21706	0.115063	-10.5774	3.79432e-26	1.67223e-24
CR1	117.186	-1.05423	0.0997416	-10.5696	4.12049e-26	1.81164e-24
MYH11	3607.33	-1.02039	0.0965645	-10.5669	4.24152e-26	1.8604e-24
SP7	4.45917	1.62153	0.153879	10.5377	5.7908e-26	2.50998e-24
CLDN6	33.7927	1.62828	0.154624	10.5306	6.24514e-26	2.70055e-24
FCAMR	15.8442	-1.74569	0.165952	-10.5192	7.04381e-26	3.03164e-24
HHIPL2	186.289	1.37	0.130365	10.509	7.85119e-26	3.36338e-24
GLRA3	527.368	-2.14996	0.204629	-10.5066	8.05167e-26	3.44125e-24
COL6A6	165.85	-1.0604	0.100954	-10.5038	8.29675e-26	3.52958e-24
AIM2	142.527	-1.08264	0.103703	-10.4398	1.63101e-25	6.76628e-24
TAFA3	63.1067	1.3783	0.132069	10.4362	1.6944e-25	6.99769e-24
NXPH4	451.377	1.22524	0.117795	10.4015	2.44066e-25	1.00122e-23
RCOR2	374.5	1.04628	0.100733	10.3867	2.85129e-25	1.16188e-23
ATP1A2	238.052	-1.25076	0.120811	-10.353	4.05513e-25	1.63792e-23
KIR2DL3	3.50966	-1.43163	0.138468	-10.3391	4.68966e-25	1.89006e-23
CLEC3A	13511.9	2.714	0.262645	10.3333	4.98043e-25	1.99848e-23
GRIA4	72.9911	-1.43693	0.139196	-10.3231	5.54275e-25	2.21927e-23
PIGR	2980.09	-1.61482	0.156432	-10.3228	5.55627e-25	2.21985e-23
SELE	594.295	-1.01361	0.0982011	-10.3218	5.61603e-25	2.23886e-23
CHIT1	860.695	-1.41993	0.137812	-10.3033	6.80499e-25	2.6953e-23
SSTR3	19.9735	-1.1937	0.11586	-10.3029	6.83788e-25	2.70251e-23
PTGDS	44.742	-1.12027	0.108769	-10.2995	7.08509e-25	2.7942e-23
IGLL5	60.0592	-1.35877	0.132293	-10.2709	9.52911e-25	3.7103e-23
CCDC178	22.4764	-1.0181	0.0991915	-10.264	1.02386e-24	3.9781e-23
NAV3	591.884	-1.02558	0.100017	-10.254	1.13525e-24	4.38311e-23
DLX5	148.094	1.16729	0.114944	10.1553	3.13841e-24	1.1795e-22
PKHD1L1	60.4643	-1.02695	0.101952	-10.0729	7.28033e-24	2.68671e-22
TP63	903.591	-1.12358	0.11161	-10.0671	7.72374e-24	2.83327e-22
SLC22A11	9.39136	-1.13455	0.112705	-10.0666	7.7604e-24	2.84105e-22
COL9A1	37.2923	1.74022	0.173341	10.0393	1.02445e-23	3.71349e-22
CDK5R2	11.6009	1.89119	0.188404	10.038	1.03792e-23	3.75492e-22
KIR2DL4	14.7144	-1.29617	0.129656	-9.99698	1.57109e-23	5.63935e-22
PHGDH	5844.64	1.01487	0.101601	9.98878	1.70672e-23	6.10237e-22
C5orf38	1230.88	1.07252	0.107421	9.9843	1.78566e-23	6.3722e-22
KIR3DL2	11.5266	-1.22503	0.122711	-9.98307	1.80777e-23	6.43859e-22
OVCH2	17.5433	-1.36704	0.136999	-9.97846	1.89378e-23	6.71891e-22
KCNG1	281.642	1.48888	0.149416	9.96472	2.17494e-23	7.67198e-22
TNFRSF13C	181.054	-1.02896	0.104247	-9.87046	5.59071e-23	1.93132e-21
CRABP1	1052.73	1.81788	0.184288	9.86433	5.94309e-23	2.04153e-21
FADS6	11.1297	1.68395	0.171134	9.83995	7.57461e-23	2.57789e-21
SLC7A14	3.13925	-1.22257	0.124271	-9.83795	7.7267e-23	2.62479e-21
SLC16A12	41.1529	-1.18224	0.120293	-9.82804	8.52603e-23	2.88566e-21
S100A1	138.495	1.03648	0.105769	9.79948	1.13171e-22	3.80925e-21
UTS2R	7.07001	-1.13005	0.115375	-9.79461	1.1875e-22	3.98245e-21
IL23R	3.67761	-1.0697	0.109454	-9.77307	1.4693e-22	4.89182e-21
RNASE7	22.9804	-1.30016	0.133211	-9.76012	1.66964e-22	5.54875e-21
XKR7	26.3941	1.72735	0.177606	9.72574	2.34199e-22	7.7273e-21
IRF4	427.769	-1.0265	0.105916	-9.69166	3.27164e-22	1.06607e-20
PCSK1N	295.985	1.51117	0.156445	9.65944	4.48325e-22	1.45058e-20
KCNQ4	196.734	1.03709	0.107539	9.64384	5.21991e-22	1.68006e-20
LCN6	1.40803	-1.6854	0.17536	-9.61111	7.17739e-22	2.27817e-20
ADH1A	4.27252	-1.32183	0.137554	-9.60952	7.28855e-22	2.30946e-20
LHX5	3.48265	1.96825	0.204904	9.60567	7.56611e-22	2.39314e-20
WT1	324.856	1.46021	0.152148	9.5973	8.20672e-22	2.57817e-20
CMA1	33.025	-1.13778	0.118703	-9.58512	9.23477e-22	2.87655e-20
SPIB	211.182	-1.29903	0.135567	-9.58222	9.498e-22	2.95354e-20
AC136428.1	12.8389	-1.49037	0.155671	-9.57384	1.03008e-21	3.19239e-20
COL17A1	2251.81	-1.20447	0.125842	-9.57128	1.05587e-21	3.26679e-20
AQP6	29.8641	1.25904	0.13195	9.54182	1.40351e-21	4.31332e-20
CD177	190.281	1.50907	0.158162	9.5413	1.41059e-21	4.32062e-20
ADAMDEC1	579.243	-1.06264	0.111465	-9.53339	1.52229e-21	4.63956e-20
BTN1A1	9.05122	-1.07396	0.11316	-9.49063	2.2965e-21	6.93022e-20
NPY2R	38.3096	-2.3384	0.246602	-9.48252	2.48207e-21	7.46571e-20
TTYH1	641.318	1.37402	0.145565	9.43917	3.75745e-21	1.11558e-19
LCN10	3.71474	-1.64554	0.174603	-9.4245	4.32179e-21	1.27489e-19
CHST4	42.0556	1.46238	0.155322	9.41514	4.72467e-21	1.38485e-19
KRT9	21.9517	1.67332	0.177798	9.41138	4.89655e-21	1.43294e-19
DDN	29.9557	1.14255	0.121488	9.40466	5.21999e-21	1.51859e-19
CCL16	5.39579	-1.015	0.108005	-9.39769	5.57755e-21	1.61679e-19
LEP	314.479	-1.53873	0.163826	-9.39248	5.86024e-21	1.69073e-19
SCARA5	209.526	-1.26328	0.13453	-9.39029	5.98349e-21	1.72089e-19
PAK5	27.1889	-1.30913	0.139732	-9.36886	7.3323e-21	2.09896e-19
UNC13A	134.257	1.08614	0.115934	9.36862	7.34847e-21	2.10031e-19
UTS2	16.3659	-1.16801	0.125047	-9.34057	9.58124e-21	2.70482e-19
SIX3	180.097	1.55187	0.166727	9.30781	1.30494e-20	3.63367e-19
PRSS33	41.2222	2.39439	0.257981	9.28125	1.67497e-20	4.60819e-19
CLDN19	44.3849	-1.37473	0.148143	-9.27973	1.69902e-20	4.66736e-19
C1orf94	6.46334	2.4441	0.263634	9.27083	1.84704e-20	5.05132e-19
CCKBR	34.3358	2.00103	0.216583	9.23907	2.48647e-20	6.71019e-19
CTSG	121.453	-1.06036	0.114803	-9.23634	2.55071e-20	6.87346e-19
C4BPA	51.1815	-1.4252	0.154382	-9.23169	2.664e-20	7.15775e-19
OR52N4	5.88317	-1.03095	0.111695	-9.23006	2.70487e-20	7.25694e-19
CXCL2	151.575	-1.03799	0.112516	-9.22532	2.82703e-20	7.57364e-19
SCUBE3	1396.63	1.06448	0.115547	9.21255	3.18454e-20	8.49427e-19
VWA5B2	77.1507	1.05262	0.114313	9.20823	3.31554e-20	8.81809e-19
TGM4	6.01219	1.15893	0.126071	9.19266	3.83258e-20	1.01491e-18
KLRC4	2.12937	-1.18616	0.129227	-9.17894	4.35364e-20	1.14959e-18
VGF	89.0693	1.25417	0.136646	9.17826	4.3811e-20	1.15518e-18
SLURP1	39.5492	1.73347	0.188876	9.17784	4.39835e-20	1.15806e-18
ROPN1B	322.485	1.50113	0.163758	9.16681	4.8724e-20	1.27195e-18
APLP1	874.943	1.00105	0.109291	9.15944	5.21655e-20	1.35601e-18
PIP	19482	1.66598	0.181963	9.15561	5.40493e-20	1.40299e-18
PLIN1	1796.37	-1.20555	0.131693	-9.15421	5.47572e-20	1.41537e-18
PAX5	166.275	-1.31612	0.144037	-9.1374	6.39691e-20	1.64884e-18
BEND4	12.558	-1.27026	0.139027	-9.13683	6.43114e-20	1.65534e-18
SH3GL3	18.9448	1.55761	0.170643	9.1279	6.98433e-20	1.78772e-18
MAGEB2	5.75851	2.63238	0.288432	9.12651	7.07433e-20	1.80824e-18
EDN3	104.939	-1.64307	0.180097	-9.12324	7.2908e-20	1.86098e-18
COL9A3	721.922	1.22571	0.134468	9.11522	7.85128e-20	1.99572e-18
MUC7	38.4773	-2.24122	0.247169	-9.06758	1.2169e-19	3.04689e-18
IL6	135.207	-1.07594	0.118742	-9.06117	1.29064e-19	3.21838e-18
FZD9	96.8497	1.31598	0.145378	9.05209	1.40263e-19	3.48346e-18
FAM131C	30.618	1.11609	0.12348	9.03869	1.58561e-19	3.89056e-18
IDO2	10.6995	-1.04559	0.116122	-9.00423	2.17194e-19	5.2729e-18
PPP1R1C	41.5657	1.3593	0.152036	8.94065	3.8688e-19	9.26999e-18
ABCB5	27.9344	-1.11317	0.124732	-8.9245	4.47698e-19	1.06578e-17
RFPL4B	3.23805	-1.22297	0.137121	-8.91886	4.71093e-19	1.11713e-17
CST5	222.272	2.14032	0.240145	8.91264	4.98324e-19	1.18018e-17
KCNE1B	5.32079	-1.25777	0.141784	-8.87103	7.24698e-19	1.70096e-17
CXCL13	2173.03	-1.3004	0.146647	-8.86752	7.47943e-19	1.74882e-17
BARX1	65.3392	1.29269	0.145827	8.86456	7.6809e-19	1.79364e-17
GPR15	36.573	-1.16976	0.131985	-8.86287	7.79824e-19	1.81873e-17
RNF186	5.50356	-1.55486	0.175582	-8.85547	8.33324e-19	1.93369e-17
EN1	963.329	1.27452	0.143935	8.85483	8.38084e-19	1.94228e-17
PRSS3	19.4924	1.35331	0.152991	8.84573	9.09346e-19	2.10213e-17
OR2L13	5.31398	-1.3068	0.147748	-8.84477	9.17134e-19	2.11482e-17
KRTDAP	27.6232	1.51335	0.171689	8.81447	1.20256e-18	2.7557e-17
CAMKV	14.44	1.56644	0.17778	8.81114	1.2388e-18	2.83167e-17
TMEM132C	130.262	-1.22267	0.138872	-8.8043	1.31675e-18	2.99867e-17
C6orf15	60.65	1.49835	0.170222	8.80234	1.33987e-18	3.04755e-17
LEMD1	56.5315	1.64231	0.186849	8.78948	1.50252e-18	3.39647e-17
CADM3	112.867	-1.04556	0.119172	-8.77352	1.7317e-18	3.89061e-17
TMEM151A	29.0242	1.30895	0.149684	8.74475	2.23503e-18	4.997e-17
CR2	232.483	-1.47839	0.16934	-8.73032	2.53957e-18	5.64355e-17
FTCD	35.2886	1.07014	0.122643	8.72561	2.64738e-18	5.86895e-17
NAT16	4.92245	1.42682	0.163928	8.7039	3.20678e-18	7.05799e-17
IGFN1	37.0551	-1.12079	0.129064	-8.68397	3.82205e-18	8.33233e-17
GAL	206.966	1.18742	0.136887	8.67445	4.15558e-18	9.03803e-17
CALB2	865.204	1.07246	0.124092	8.64245	5.50188e-18	1.18678e-16
BCHE	116.628	1.04588	0.121324	8.62053	6.66455e-18	1.42586e-16
KIR2DL1	2.71228	-1.27754	0.148525	-8.60151	7.86734e-18	1.66958e-16
ART3	213.68	1.57675	0.183507	8.59236	8.52035e-18	1.80192e-16
AGT	1235.94	1.03294	0.120504	8.57177	1.01902e-17	2.1403e-16
GPD1	1147.55	-1.13298	0.132545	-8.54789	1.25361e-17	2.61508e-16
ANGPTL7	24.8334	-1.35511	0.158654	-8.54133	1.32687e-17	2.76162e-16
USH1G	20.6117	1.06167	0.124317	8.54004	1.34178e-17	2.7895e-16
TMEM252	5.17036	-1.00521	0.117998	-8.51888	1.61103e-17	3.3118e-16
GALNT13	176.545	1.06062	0.124627	8.51038	1.73363e-17	3.55587e-16
FOSB	3670.09	-1.00875	0.118551	-8.50899	1.7545e-17	3.59467e-16
RLBP1	10.1541	1.74924	0.205612	8.5075	1.77731e-17	3.63734e-16
CLEC4C	11.0129	-1.27126	0.149618	-8.4967	1.95064e-17	3.9832e-16
KBTBD12	25.8268	1.35868	0.159991	8.49222	2.02723e-17	4.12129e-16
SERTM2	2.92867	-1.09435	0.128969	-8.4854	2.1498e-17	4.35602e-16
PLCXD3	74.7259	-1.04097	0.122836	-8.47451	2.3608e-17	4.76778e-16
COL6A5	16.1119	-1.22659	0.145565	-8.42641	3.56428e-17	7.07342e-16
HEMGN	2.12005	-1.13524	0.134726	-8.42629	3.56789e-17	7.07342e-16
CLVS2	9.34865	1.6598	0.19885	8.347	7.00209e-17	1.35743e-15
TCEAL5	23.8479	-1.0761	0.128939	-8.34586	7.06991e-17	1.36913e-15
GLYAT	25.9347	-1.26603	0.151858	-8.33693	7.62431e-17	1.47494e-15
GTSF1L	2.94434	-1.10849	0.133662	-8.29322	1.10221e-16	2.11224e-15
PGPEP1L	8.23814	1.3415	0.162482	8.25634	1.50211e-16	2.84889e-15
RNF222	12.3898	1.07915	0.130744	8.25391	1.53291e-16	2.90132e-15
TRIML2	7.2379	1.29585	0.157083	8.24946	1.59109e-16	3.00833e-15
C1QL4	44.6444	1.24056	0.15046	8.24517	1.64922e-16	3.10865e-15
SLC26A3	128.357	-1.23744	0.150235	-8.2367	1.77019e-16	3.32985e-15
PNMA8C	15.8678	-1.00701	0.122265	-8.23626	1.77679e-16	3.33883e-15
GBX2	10.6141	1.00106	0.121689	8.22637	1.92971e-16	3.6151e-15
SHC4	541.987	1.15576	0.140522	8.22475	1.95598e-16	3.6606e-15
DLL3	42.3576	1.19486	0.145513	8.21131	2.18794e-16	4.08223e-15
LCT	51.3891	1.34307	0.163638	8.20753	2.25789e-16	4.19995e-15
CCKAR	5.06536	-1.19254	0.145352	-8.20448	2.31594e-16	4.29922e-15
RASGEF1C	40.5134	1.21827	0.148531	8.2021	2.36232e-16	4.37649e-15
UCN3	1.64999	2.51848	0.307815	8.18181	2.79621e-16	5.14918e-15
TNMD	38.7728	-1.07428	0.132117	-8.13127	4.24799e-16	7.74499e-15
HPSE2	52.1408	-1.01102	0.124426	-8.12544	4.45749e-16	8.10368e-15
SLC15A1	114.856	1.39574	0.172293	8.10096	5.45277e-16	9.83425e-15
SYT4	15.7866	2.62029	0.324432	8.07654	6.66317e-16	1.1912e-14
SBSN	114.878	1.51564	0.187833	8.06909	7.08219e-16	1.26121e-14
PLIN4	3522.34	-1.04824	0.130179	-8.05233	8.12356e-16	1.43553e-14
NAA11	2.89365	2.56213	0.321176	7.97736	1.49499e-15	2.56296e-14
DCDC2C	1.79763	-1.20351	0.151254	-7.95688	1.76427e-15	2.98287e-14
CTNNA2	23.7688	1.35399	0.170925	7.9215	2.34655e-15	3.90624e-14
SLC28A1	32.5438	1.04705	0.132623	7.89491	2.9052e-15	4.79845e-14
AMER3	8.49169	1.84796	0.23415	7.89221	2.9687e-15	4.89756e-14
UNC80	23.3476	1.14865	0.145618	7.88815	3.06698e-15	5.05515e-14
IL26	1.82304	-1.23006	0.155956	-7.88721	3.09021e-15	5.08887e-14
CLEC6A	7.95573	-1.17956	0.149894	-7.86928	3.56693e-15	5.85295e-14
AICDA	7.19633	-1.17035	0.1489	-7.85993	3.84356e-15	6.28442e-14
MYT1L	6.62486	1.16962	0.148993	7.85019	4.15413e-15	6.75701e-14
KIRREL2	27.6773	1.15676	0.147721	7.83075	4.84983e-15	7.84597e-14
LRTM2	100.119	1.32121	0.168742	7.82974	4.88894e-15	7.90228e-14
CPA1	6.3517	-1.03524	0.132294	-7.82531	5.06416e-15	8.17113e-14
TUBB4A	41.9897	1.06257	0.135848	7.82173	5.21037e-15	8.38495e-14
AQP7	215.85	-1.01131	0.129658	-7.79982	6.19945e-15	9.91782e-14
DMRTA2	8.57055	1.50976	0.193683	7.795	6.44064e-15	1.02838e-13
HEPACAM	12.6323	-1.17482	0.150792	-7.79097	6.64977e-15	1.05993e-13
LACRT	94.2467	2.63464	0.33845	7.78442	7.00345e-15	1.11437e-13
ADH1B	2357.33	-1.22181	0.157438	-7.76054	8.45715e-15	1.3307e-13
ATP2B3	6.90438	1.23124	0.158931	7.74701	9.40787e-15	1.47524e-13
CA4	31.6687	-1.20795	0.156109	-7.73789	1.01079e-14	1.58096e-13
ARHGDIG	31.0918	1.05752	0.136741	7.73374	1.04433e-14	1.63202e-13
L1CAM	541.68	1.01308	0.131014	7.7326	1.0537e-14	1.64388e-13
LCNL1	6.6665	-1.02557	0.132976	-7.71246	1.23417e-14	1.91084e-13
OLIG2	2.41257	1.68652	0.219027	7.70005	1.36017e-14	2.09181e-13
GABRG2	8.84131	2.14904	0.279117	7.69942	1.36683e-14	2.1003e-13
CIDEC	492.744	-1.19204	0.154995	-7.69082	1.46191e-14	2.24452e-13
DPYSL5	53.4556	1.61903	0.211246	7.66416	1.79999e-14	2.7294e-13
SPOCK3	11.4061	-1.13725	0.149199	-7.62237	2.49063e-14	3.70031e-13
KLK5	1309.4	1.35768	0.178461	7.60774	2.78935e-14	4.12079e-13
OLIG1	19.8545	1.3966	0.18571	7.52033	5.46381e-14	7.80216e-13
PAX6	55.1668	1.19859	0.159576	7.51108	5.86437e-14	8.32243e-13
CA9	393.15	1.33963	0.179111	7.47931	7.47114e-14	1.04573e-12
GRIA1	84.8735	1.34332	0.179915	7.4664	8.24162e-14	1.14746e-12
FTHL17	3.33675	4.21874	0.565667	7.45799	8.78512e-14	1.21943e-12
TMPRSS11E	53.8369	1.04723	0.140913	7.43175	1.07169e-13	1.47091e-12
DDC	30.9119	1.18792	0.160239	7.41339	1.23108e-13	1.6784e-12
KRT16	2913.32	1.26046	0.170846	7.37779	1.60935e-13	2.1573e-12
DLX1	192.617	1.20585	0.163556	7.3727	1.67205e-13	2.22835e-12
CSF3	8.15513	-1.27032	0.173396	-7.32614	2.36871e-13	3.10722e-12
LBX1	4.98374	2.27806	0.311158	7.32123	2.45708e-13	3.21855e-12
AQP5	1038.75	1.31904	0.180635	7.30224	2.83024e-13	3.66554e-12
EZHIP	6.54225	1.78895	0.245104	7.29873	2.90504e-13	3.75449e-12
NFILZ	1.29043	-1.09969	0.150806	-7.2921	3.05161e-13	3.92735e-12
MRGPRX2	1.61782	-1.33684	0.183868	-7.27065	3.57767e-13	4.56013e-12
GABRQ	73.4233	1.21997	0.167795	7.27063	3.57803e-13	4.56013e-12
CA6	30.4254	1.61497	0.222225	7.26728	3.66788e-13	4.65849e-12
NCCRP1	1022.7	1.12915	0.155552	7.259	3.89969e-13	4.9189e-12
BRINP2	379.628	1.18088	0.162872	7.25034	4.15713e-13	5.21856e-12
RFX4	2.48058	1.19958	0.166339	7.21168	5.52674e-13	6.83056e-12
GNG4	590.133	1.01173	0.141055	7.1726	7.35883e-13	8.95633e-12
SPIC	2.48378	-1.10142	0.153749	-7.16375	7.84982e-13	9.52237e-12
TRARG1	506.107	-1.18754	0.166034	-7.15241	8.5267e-13	1.03172e-11
ARHGAP40	809.331	-1.16012	0.16241	-7.14315	9.1216e-13	1.1007e-11
OLFM3	12.1395	2.02598	0.283752	7.13997	9.33482e-13	1.12348e-11
BPIFB2	569.456	1.23201	0.172656	7.13562	9.63539e-13	1.15587e-11
ZFP42	11.928	1.65299	0.233553	7.07759	1.46686e-12	1.72366e-11
EN2	46.9034	1.16798	0.165127	7.07324	1.51355e-12	1.77398e-11
ADIPOQ	1489.55	-1.1771	0.166817	-7.05624	1.71063e-12	1.98974e-11
KRT81	4289.35	1.25461	0.177869	7.05358	1.7437e-12	2.02436e-11
SLITRK1	17.7679	1.49574	0.214122	6.98544	2.83969e-12	3.19386e-11
KCNQ2	10.3326	1.10362	0.158627	6.95734	3.46756e-12	3.85289e-11
ABCA13	96.1735	1.21326	0.174737	6.94336	3.82882e-12	4.21102e-11
CGA	521.009	1.60884	0.232627	6.91596	4.64712e-12	5.03269e-11
PAGE1	1.54339	3.11216	0.450739	6.90456	5.0359e-12	5.42814e-11
UNC93A	4.23227	1.43133	0.207883	6.88528	5.76745e-12	6.16245e-11
AQP2	6.11273	1.23111	0.179836	6.84576	7.60731e-12	7.99812e-11
AGTR2	1.77086	-1.72332	0.253526	-6.79743	1.06504e-11	1.09531e-10
CIDEA	160.091	-1.08849	0.160526	-6.78078	1.19526e-11	1.22444e-10
GABBR2	116.862	1.30858	0.193172	6.77418	1.25111e-11	1.27596e-10
MRGPRX4	0.644757	-1.41676	0.209258	-6.77038	1.28441e-11	1.30702e-10
PRSS21	259.737	1.02097	0.151199	6.75245	1.45368e-11	1.4687e-10
URAD	1.16964	-1.27536	0.189802	-6.71941	1.82461e-11	1.81258e-10
ELAVL3	8.35132	1.06768	0.159263	6.70385	2.03005e-11	2.00475e-10
PCK1	141.033	-1.04149	0.156313	-6.66283	2.68596e-11	2.60213e-10
ROBO2	760.549	1.0259	0.154123	6.65634	2.80729e-11	2.704e-10
GJB7	11.7787	1.0966	0.164897	6.65023	2.92637e-11	2.80987e-10
RSPO2	3.62197	1.08663	0.163522	6.64515	3.02908e-11	2.90393e-10
LGI1	20.2326	-1.26185	0.19009	-6.63816	3.17621e-11	3.04181e-10
IYD	202.096	1.03042	0.15523	6.63806	3.17839e-11	3.04232e-10
SLC6A2	32.9542	1.17513	0.177054	6.6371	3.19907e-11	3.06051e-10
ADCY8	7.81009	1.3136	0.198429	6.61997	3.59281e-11	3.40705e-10
SLC6A15	110.411	1.33525	0.201835	6.61555	3.70172e-11	3.50321e-10
DAZL	6.75373	-1.03278	0.156562	-6.59661	4.20671e-11	3.94242e-10
ACP7	24.1792	1.09874	0.166728	6.58998	4.39875e-11	4.1182e-10
OTC	1.28162	-1.27032	0.193073	-6.57951	4.72013e-11	4.39891e-10
OR56B2P	0.952475	-1.07425	0.163533	-6.56896	5.06664e-11	4.7099e-10
SLC22A12	1.35051	-1.49291	0.227987	-6.54822	5.82269e-11	5.35851e-10
OTOG	2.9444	1.13654	0.173939	6.53413	6.3979e-11	5.8673e-10
CNTN5	25.3954	1.23561	0.189263	6.52856	6.64057e-11	6.08377e-10
CSAG1	33.9424	1.52307	0.233325	6.5277	6.67888e-11	6.11582e-10
OCA2	53.5884	1.20598	0.186292	6.47362	9.56838e-11	8.52388e-10
NKX2-5	65.3021	1.51186	0.233631	6.47117	9.72477e-11	8.64643e-10
POU6F2	15.3367	1.22274	0.189163	6.46394	1.0201e-10	9.04365e-10
BPIFB4	4.63454	1.37293	0.212655	6.45612	1.0742e-10	9.46845e-10
GPR26	133.888	1.2405	0.193745	6.40275	1.52601e-10	1.3099e-09
IL36RN	12.3853	1.28215	0.201613	6.35948	2.02441e-10	1.70195e-09
LRRTM3	2.38419	1.46691	0.231008	6.35005	2.15246e-10	1.79972e-09
IVL	44.1065	1.33241	0.210243	6.33749	2.33544e-10	1.93773e-09
SLC32A1	0.787368	-1.29004	0.204245	-6.31616	2.68144e-10	2.19704e-09
UBD	1.07615	-1.31842	0.208765	-6.31531	2.69622e-10	2.20816e-09
SVOP	9.47826	1.35738	0.215043	6.31212	2.75236e-10	2.25113e-09
LRRC53	2.79545	-1.73619	0.275513	-6.30166	2.94472e-10	2.39672e-09
KIF1A	1111.78	1.12123	0.178081	6.29618	3.05072e-10	2.47533e-09
NGB	6.74211	1.08137	0.172277	6.27691	3.45373e-10	2.78144e-09
CWH43	88.4929	1.11425	0.178395	6.24596	4.21198e-10	3.34953e-09
AWAT2	8.36922	1.02899	0.165025	6.23534	4.50805e-10	3.568e-09
XAGE2	11.1717	2.37046	0.380667	6.22713	4.75068e-10	3.74391e-09
MAGEA12	45.1469	2.12968	0.342086	6.22556	4.79837e-10	3.77987e-09
FLG2	1.80122	1.15361	0.186634	6.18113	6.36448e-10	4.92283e-09
TDRD1	238.882	1.00628	0.163433	6.15714	7.40717e-10	5.68863e-09
ROPN1	217.459	1.30982	0.213024	6.1487	7.81183e-10	5.98191e-09
GNAT3	6.79245	2.44292	0.397328	6.14836	7.82864e-10	5.98979e-09
GABRA3	64.89	1.37076	0.222984	6.14735	7.87881e-10	6.02316e-09
SLC30A10	4.32507	1.02492	0.167055	6.13526	8.50186e-10	6.4565e-09
CALCA	4.72044	1.29807	0.213311	6.08534	1.16243e-09	8.6701e-09
KRTAP3-3	3.06599	1.71766	0.283849	6.05131	1.43674e-09	1.05617e-08
FETUB	2.8411	1.414	0.235039	6.01602	1.78763e-09	1.29343e-08
VGLL1	627.652	1.19018	0.199247	5.97341	2.32339e-09	1.65437e-08
OR2L3	0.946583	-1.17329	0.198108	-5.92246	3.17157e-09	2.20451e-08
ZNF560	6.20186	1.17178	0.198791	5.8945	3.75815e-09	2.57807e-08
PAX7	128.339	1.43729	0.244477	5.87901	4.12724e-09	2.80512e-08
RFX6	19.0119	-1.15735	0.19744	-5.86178	4.57927e-09	3.08609e-08
SLC1A6	39.0565	1.20155	0.205411	5.84952	4.92993e-09	3.30665e-08
FSTL5	4.09013	1.28868	0.220568	5.84257	5.14022e-09	3.43766e-08
DMRT1	8.97127	1.26581	0.216958	5.83437	5.3994e-09	3.5927e-08
MOG	8.35304	1.22743	0.211498	5.8035	6.49459e-09	4.26887e-08
GSC2	1.42062	1.1919	0.205739	5.79328	6.9024e-09	4.51753e-08
HBQ1	3.38702	1.15327	0.199156	5.79079	7.00563e-09	4.57857e-08
SOHLH1	8.07722	1.17915	0.203684	5.78913	7.07539e-09	4.61759e-08
NR5A1	5.2821	1.07811	0.186717	5.77403	7.73971e-09	5.03506e-08
GSTA2	11.8739	1.00798	0.174944	5.76175	8.32467e-09	5.3908e-08
SSX1	8.74973	2.34304	0.410712	5.70483	1.16458e-08	7.3473e-08
GABRA5	14.5211	1.21206	0.212537	5.70281	1.17846e-08	7.41954e-08
ZFY	0.965647	2.07155	0.363397	5.70052	1.1944e-08	7.50963e-08
TLX1	125.756	1.1445	0.202005	5.66571	1.46416e-08	9.07531e-08
LORICRIN	4.18721	1.11186	0.197476	5.63038	1.79809e-08	1.09785e-07
LIPF	3.16503	-1.2943	0.230416	-5.61724	1.9403e-08	1.1757e-07
KPRP	1.62503	2.15082	0.383	5.61572	1.95743e-08	1.18529e-07
TMEM271	0.816363	1.74279	0.312007	5.58574	2.32713e-08	1.38452e-07
TEX15	13.5615	1.35032	0.24342	5.54729	2.90126e-08	1.69268e-07
UGT2B11	837.302	1.32359	0.238648	5.54622	2.91908e-08	1.70199e-07
KCNH5	3.57653	1.27842	0.231492	5.52251	3.34194e-08	1.93107e-07
EIF4E1B	18.5222	1.20332	0.218229	5.51403	3.50712e-08	2.01923e-07
SPANXB1	9.70372	-1.36121	0.247194	-5.50665	3.6572e-08	2.09972e-07
LHX3	0.937291	1.30531	0.237385	5.4987	3.82595e-08	2.18636e-07
BX276092.9	4.54222	1.04848	0.190882	5.49284	3.9551e-08	2.24883e-07
H1-1	0.801725	1.06771	0.197407	5.40867	6.34945e-08	3.47292e-07
KCNV1	4.71934	1.3964	0.259168	5.388	7.12457e-08	3.87383e-07
OPRK1	38.7951	1.09234	0.203583	5.3656	8.06792e-08	4.34434e-07
MUC2	513.909	1.23369	0.230467	5.353	8.65083e-08	4.62569e-07
AL160272.2	0.790741	1.25234	0.234363	5.3436	9.11198e-08	4.84549e-07
FOXA2	3.69508	1.3733	0.257277	5.33782	9.40701e-08	4.98684e-07
ANKRD63	0.75067	1.13769	0.213419	5.33077	9.77977e-08	5.1677e-07
CHIA	2.60793	1.22859	0.230563	5.32866	9.89395e-08	5.22503e-07
DLK1	120.502	1.33131	0.250153	5.32198	1.02643e-07	5.40044e-07
IAPP	1.05718	2.49525	0.470186	5.30694	1.11481e-07	5.81877e-07
SERPINA6	1304.63	1.23141	0.232092	5.30568	1.12252e-07	5.85404e-07
GAGE1	1.19023	3.1239	0.591354	5.28262	1.27349e-07	6.58531e-07
MAGEA6	123.534	2.25798	0.428089	5.27457	1.3307e-07	6.85609e-07
APOH	0.791314	1.63722	0.312504	5.23904	1.6141e-07	8.17415e-07
CYP2A13	7.56312	1.10278	0.211376	5.21714	1.81711e-07	9.13178e-07
ZP4	3.49018	1.23743	0.237478	5.21069	1.88135e-07	9.42111e-07
NTS	122.567	1.26427	0.242828	5.20644	1.92496e-07	9.61589e-07
CDH10	5.81459	1.09573	0.210473	5.20605	1.929e-07	9.63087e-07
CACNG3	0.452365	-1.07899	0.209065	-5.16103	2.45595e-07	1.20201e-06
RPRML	2.33487	1.30275	0.252847	5.15233	2.57268e-07	1.25247e-06
STRA8	11.5714	1.24357	0.242316	5.13202	2.86643e-07	1.38484e-06
ERVV-2	19.5632	1.13664	0.221722	5.12643	2.9529e-07	1.42399e-06
LCE5A	0.658579	1.48296	0.28937	5.1248	2.97855e-07	1.43561e-06
CA10	6.06921	1.16501	0.2274	5.12317	3.00445e-07	1.44658e-06
GHSR	1.20975	1.20177	0.234982	5.11432	3.14877e-07	1.50855e-06
ALPP	2.4728	1.31627	0.257434	5.11303	3.17025e-07	1.51805e-06
RGR	14.9051	1.12837	0.220784	5.11075	3.20887e-07	1.53255e-06
MAGEC1	14.8887	1.11221	0.21766	5.10986	3.22404e-07	1.5386e-06
OR5AU1	1.42125	1.10363	0.216239	5.10372	3.33043e-07	1.58484e-06
KRT20	6.69627	1.10858	0.219239	5.05651	4.27005e-07	1.99175e-06
HOXD12	2.89816	1.0145	0.200773	5.05298	4.34981e-07	2.02536e-06
NOTO	1.82949	1.05138	0.208257	5.04848	4.45336e-07	2.07042e-06
HAO1	5.25613	1.59344	0.317265	5.02243	5.10225e-07	2.34775e-06
FGG	80.3748	1.22282	0.244949	4.99213	5.97174e-07	2.70784e-06
DCAF4L2	4.53263	2.20795	0.446451	4.94555	7.59289e-07	3.38366e-06
XAGE3	0.811964	1.17493	0.240892	4.87744	1.07471e-06	4.66156e-06
ISX	3.63993	1.32065	0.270903	4.875	1.08806e-06	4.7117e-06
OPRPN	100.54	-1.20927	0.248716	-4.86206	1.16171e-06	5.00339e-06
HSPB3	2.3021	1.52525	0.3141	4.85593	1.19823e-06	5.14992e-06
VAX1	7.6763	1.42131	0.293452	4.8434	1.27636e-06	5.45636e-06
MAGEA3	166.223	2.0062	0.416446	4.81743	1.45417e-06	6.1663e-06
CASP14	1101.75	1.0524	0.218494	4.81663	1.46003e-06	6.18831e-06
MCHR2	1.20514	1.43991	0.300469	4.79222	1.64944e-06	6.92559e-06
SLC6A19	1.00348	1.07032	0.224585	4.76576	1.8814e-06	7.80859e-06
LALBA	51.4244	-2.11869	0.446216	-4.74814	2.05299e-06	8.47101e-06
SMR3A	1.27774	2.50511	0.528148	4.74319	2.10378e-06	8.65723e-06
ECE2	0.524373	1.4542	0.306932	4.73788	2.15966e-06	8.8713e-06
WFDC5	5.04808	1.12352	0.238148	4.71774	2.38475e-06	9.73499e-06
PRDM13	7.37459	1.51389	0.322392	4.69579	2.65576e-06	1.07672e-05
SLC17A4	0.949872	1.41938	0.303655	4.67431	2.94949e-06	1.18586e-05
CRCT1	2.13219	1.81096	0.388083	4.66644	3.0647e-06	1.22869e-05
NKX1-2	76.5649	1.04447	0.224206	4.65855	3.18451e-06	1.27339e-05
CSN2	8.68223	-2.13794	0.460096	-4.64671	3.37268e-06	1.3425e-05
SLC5A8	482.484	1.0405	0.225985	4.6043	4.13846e-06	1.61995e-05
IL17A	0.444627	-1.46302	0.318913	-4.58754	4.48495e-06	1.742e-05
LCE1B	0.672157	1.88607	0.411409	4.58442	4.55249e-06	1.76547e-05
NR1H4	1.22704	1.42669	0.311547	4.57938	4.66357e-06	1.80436e-05
ZNF280A	5.38511	1.14765	0.250869	4.57472	4.76868e-06	1.83999e-05
SSTR5	3.97831	1.01565	0.222424	4.56629	4.96435e-06	1.90828e-05
GABRA1	3.40616	1.1322	0.248111	4.56327	5.0362e-06	1.93428e-05
MAGEA10	5.09084	1.64931	0.365579	4.51151	6.43692e-06	2.41868e-05
ADGRG7	4.51906	1.05355	0.233809	4.50605	6.6047e-06	2.47464e-05
MAGEC2	25.4671	1.47587	0.328279	4.49577	6.93182e-06	2.58508e-05
INSL4	1.11683	1.02598	0.228764	4.48486	7.29607e-06	2.71212e-05
DCAF12L1	3.33307	-1.39436	0.311783	-4.47223	7.74077e-06	2.8595e-05
TMEM196	0.988838	1.42365	0.319613	4.45429	8.41708e-06	3.08514e-05
HELT	0.761788	1.46024	0.334249	4.36873	1.24973e-05	4.41428e-05
MCCD1	31.1818	-1.00844	0.231711	-4.35212	1.34825e-05	4.73498e-05
FTMT	2.37806	1.42856	0.330572	4.32148	1.54987e-05	5.37319e-05
DPPA2	0.86249	2.13074	0.497945	4.27906	1.87683e-05	6.3884e-05
KIR3DL3	0.480616	-1.15387	0.270486	-4.26592	1.99079e-05	6.74784e-05
COX7B2	5.2	2.13813	0.504639	4.23695	2.26574e-05	7.59987e-05
NKX2-3	6.24105	1.05423	0.249384	4.22731	2.36502e-05	7.89542e-05
ZNF716	6.08198	1.26771	0.300714	4.21566	2.4905e-05	8.27973e-05
SST	1.49309	1.28691	0.305831	4.20793	2.57726e-05	8.53113e-05
SMR3B	75.5342	1.44637	0.34508	4.1914	2.77237e-05	9.12113e-05
SERPINB12	1.01928	1.2896	0.308255	4.18355	2.86991e-05	9.41172e-05
MYOD1	0.757796	1.15747	0.277387	4.17277	3.0092e-05	9.82294e-05
SPINT3	0.587446	1.59135	0.381493	4.17139	3.02746e-05	9.87375e-05
NPY	6.83276	1.11464	0.267527	4.16645	3.09376e-05	0.000100721
TMIGD1	0.605766	1.29089	0.319059	4.04592	5.21187e-05	0.000162153
KRT34	2.94097	1.1097	0.274547	4.04194	5.301e-05	0.000164675
FAM83C	3.81289	1.02446	0.253655	4.03882	5.37215e-05	0.000166632
PLSCR5	0.672698	1.07221	0.267553	4.00748	6.137e-05	0.000187757
GKN2	1.01924	-1.07621	0.268836	-4.00323	6.24848e-05	0.000190934
HTN1	2.43816	1.82388	0.469007	3.8888	0.000100741	0.000296559
REG1A	1.73169	1.80755	0.465014	3.88708	0.000101458	0.00029843
NLGN4Y	1.25607	1.04694	0.27228	3.84507	0.000120519	0.000349078
DDX53	1.25299	1.37363	0.358912	3.8272	0.000129607	0.000372815
PRB4	0.771556	1.1055	0.28984	3.81418	0.000136633	0.000391372
LY6L	1.45753	1.84364	0.483556	3.81267	0.000137473	0.000393593
DCAF8L1	0.439809	1.60771	0.423256	3.79844	0.000145611	0.000415663
SULT1C3	11.9642	2.01879	0.53203	3.79449	0.000147944	0.000421407
PRSS41	7.44451	1.18221	0.314722	3.75635	0.000172411	0.000482866
AADACL3	0.75294	-1.06658	0.284772	-3.74538	0.000180124	0.000502323
RTP3	2.94259	-1.19535	0.323241	-3.69802	0.00021729	0.000595756
PHOX2B	0.777965	1.4497	0.392984	3.68895	0.000225181	0.000614914
BPIFA1	12.1905	-1.31552	0.358259	-3.67198	0.000240681	0.000653552
FGF21	2.95442	1.19455	0.325385	3.6712	0.000241412	0.000655149
HTR2C	6.33198	1.02264	0.279476	3.65915	0.000253057	0.000683421
SOX1	0.408488	1.09293	0.301226	3.62828	0.000285314	0.000761472
DDX3Y	2.45207	1.01587	0.281372	3.61043	0.000305688	0.000810787
MAGEB4	10.8011	1.00906	0.281475	3.5849	0.000337205	0.000886068
ADAD1	0.475361	1.10767	0.309397	3.58008	0.000343487	0.000901028
SLCO6A1	2.29474	1.27565	0.359179	3.55157	0.00038294	0.000994023
CRH	0.715651	1.01947	0.287167	3.5501	0.000385088	0.000999033
ESX1	1.72715	1.40576	0.396038	3.54957	0.000385867	0.00100091
AC108941.3	0.718509	1.54983	0.439302	3.52793	0.00041882	0.001079
TRIM51	0.404881	1.30999	0.374001	3.50265	0.000460655	0.00117746
RIPPLY2	2.58346	1.11445	0.325453	3.4243	0.000616396	0.00153414
MAGEB1	7.55313	1.15522	0.338469	3.41309	0.000642319	0.0015937
GH2	0.50688	1.27655	0.399782	3.19311	0.00140751	0.00326524
IL36A	0.660569	-1.30694	0.411291	-3.17764	0.00148478	0.00342461
CHAT	1.07539	1.03549	0.327786	3.15904	0.00158289	0.00362452
PNLIPRP3	13.5326	1.00709	0.320858	3.13875	0.0016967	0.00386345
TCHHL1	2.97421	1.03166	0.331305	3.11394	0.00184608	0.00416695
UGT1A6	1.47627	1.1707	0.3767	3.10779	0.00188492	0.00424211
NEUROD1	1.43478	1.29809	0.422881	3.06963	0.00214322	0.00476623
FAM9A	1.01644	1.24979	0.407439	3.06742	0.00215916	0.00479646
LCE2A	0.597109	2.08021	0.694323	2.99602	0.00273528	0.00594547
KRTAP4-1	2.15779	1.19883	0.419486	2.85785	0.00426521	0.00888629
CT83	82.4662	1.32536	0.464008	2.85634	0.00428561	0.00891969
LCE1A	1.09346	3.27193	1.16619	2.80567	0.00502126	0.0103026
H2BW1	0.386222	1.13774	0.410835	2.76933	0.00561725	0.0113978
CFC1	0.491303	1.02319	0.370471	2.76187	0.00574718	0.0116413
DMRTB1	0.434681	1.0851	0.393447	2.75794	0.00581673	0.0117653
SLC18A3	0.738417	1.06466	0.396773	2.68331	0.00728979	0.0144382
CSN3	105.651	1.00315	0.374666	2.67745	0.0074184	0.0146629
PRB1	0.626663	1.13722	0.42603	2.66936	0.00759968	0.0149847
SERPINB11	0.710371	1.16369	0.454032	2.56302	0.0103766	0.0197905
PPP4R3C	0.506061	1.17333	0.467406	2.51031	0.0120626	0.0226419
CT45A10	1.48077	1.29155	0.524307	2.46335	0.0137645	0.0255055
MAGEA2	0.848609	1.16218	0.51628	2.25106	0.024382	0.0425095
TGIF2LX	1.12107	1.14978	0.514974	2.2327	0.0255687	0.0443806

## Sheet: S9
Table S9: Functional annotation of RiskScore-related DEGs GO
	ONTOLOGY	ID	Description	GeneRatio	BgRatio	pvalue	p.adjust	qvalue	geneID	Count
GO:0042110	BP	GO:0042110	T cell activation	63/628	487/18723	2.13811e-20	8.91593e-17	7.33711e-17	925/114836/4063/917/9840/3702/8320/6504/3458/56253/959/30009/916/921/5788/26279/962/914/3821/915/2841/84174/939/55423/3932/120425/57823/54900/257101/27240/1236/3575/729230/201633/7535/8740/9750/59067/387357/3479/6363/911/6352/6375/126259/3558/79865/3593/100528032/22914/7471/29851/4004/1235/1378/115650/149233/3662/3952/3569/5105/57829/159296	63
GO:0030098	BP	GO:0030098	lymphocyte differentiation	50/628	374/18723	5.54846e-17	1.15685e-13	9.51999e-14	925/114836/4063/917/9840/3702/10320/8320/6504/3458/56253/959/30009/916/5788/26279/914/3821/915/115352/2841/939/3932/931/257101/1236/3575/930/729230/7535/59067/387357/6363/5450/973/3558/3593/974/7471/1235/1378/149233/3662/3952/3569/8326/1380/57379/5105/159296	50
GO:0001906	BP	GO:0001906	cell killing	35/628	188/18723	1.04197e-16	1.39348e-13	1.14672e-13	114836/1113/4068/10666/3458/56253/5788/3821/8807/5551/26228/57823/3575/9437/59067/911/3004/3002/6375/2208/1776/259197/3593/3811/100528032/22914/4069/117159/10578/3805/149233/3952/1511/4589/3346	35
GO:0002443	BP	GO:0002443	leukocyte mediated immunity	54/628	440/18723	1.33667e-16	1.39348e-13	1.14672e-13	925/114836/1113/4068/10666/6504/56253/959/30009/5788/3821/10225/8807/84174/5551/939/26228/57823/640/3575/930/9437/729230/730/117157/59067/911/3004/3002/4049/6375/2208/1776/3558/259197/3593/3811/100528032/22914/10814/3543/1235/1378/5730/100423062/3805/149233/57126/3952/1511/722/3569/1380/117194	54
GO:1903131	BP	GO:1903131	mononuclear cell differentiation	52/628	426/18723	6.32404e-16	5.27425e-13	4.34029e-13	925/114836/4063/917/9840/3702/10320/8320/6504/3458/56253/959/30009/916/5788/26279/914/3821/915/115352/2841/939/3932/931/640/257101/1236/3575/930/729230/7535/59067/387357/6363/5450/973/3558/3593/974/7471/1235/1378/149233/3662/3952/3569/8326/1380/57379/5105/10537/159296	52
GO:0002697	BP	GO:0002697	regulation of immune effector process	45/628	339/18723	2.79248e-15	1.94078e-12	1.5971e-12	114836/4068/10666/6504/3458/56253/959/30009/5788/3821/10225/115352/8807/51744/26228/640/257101/3575/9437/729230/117157/59067/6363/911/4049/6375/2208/1776/3558/259197/3593/100528032/22914/1378/3805/149233/3662/57126/3952/722/3569/1380/25818/5105/3605	45
GO:0050863	BP	GO:0050863	regulation of T cell activation	44/628	329/18723	4.3663e-15	2.60107e-12	2.14047e-12	9840/6504/3458/56253/959/30009/916/921/5788/26279/914/939/55423/3932/54900/257101/27240/1236/3575/729230/201633/7535/8740/9750/59067/3479/6363/6352/6375/126259/3558/3593/100528032/22914/29851/4004/1378/115650/149233/3662/3952/3569/5105/57829	44
GO:0001909	BP	GO:0001909	leukocyte mediated cytotoxicity	27/628	124/18723	6.07358e-15	3.16585e-12	2.60524e-12	114836/4068/10666/56253/5788/3821/8807/5551/26228/57823/3575/9437/59067/911/3004/3002/6375/1776/259197/3593/3811/100528032/22914/3805/149233/3952/1511	27
GO:0002706	BP	GO:0002706	regulation of lymphocyte mediated immunity	31/628	168/18723	7.79935e-15	3.6137e-12	2.97379e-12	114836/4068/10666/6504/56253/30009/5788/3821/10225/8807/3575/9437/729230/117157/59067/911/4049/6375/2208/3558/259197/3593/100528032/22914/1378/3805/149233/3952/722/3569/1380	31
GO:0002449	BP	GO:0002449	lymphocyte mediated immunity	45/628	350/18723	9.20582e-15	3.83883e-12	3.15905e-12	925/114836/4068/10666/6504/56253/959/30009/5788/3821/10225/8807/84174/5551/939/57823/3575/930/9437/729230/730/117157/59067/911/3004/3002/4049/6375/2208/3558/259197/3593/3811/100528032/22914/3543/1235/1378/100423062/3805/149233/3952/722/3569/1380	45
GO:0030217	BP	GO:0030217	T cell differentiation	38/628	257/18723	1.31638e-14	4.99029e-12	4.10661e-12	925/114836/4063/917/9840/3702/8320/3458/56253/30009/916/5788/26279/914/3821/915/2841/939/3932/257101/1236/3575/729230/7535/59067/387357/6363/3558/3593/7471/1235/1378/149233/3662/3952/3569/5105/159296	38
GO:0031341	BP	GO:0031341	regulation of cell killing	24/628	99/18723	1.52727e-14	5.30728e-12	4.36747e-12	114836/4068/10666/3458/56253/5788/3821/8807/5551/26228/3575/9437/59067/911/6375/2208/1776/259197/3593/100528032/22914/3805/149233/3952	24
GO:0002703	BP	GO:0002703	regulation of leukocyte mediated immunity	35/628	226/18723	3.6115e-14	1.10584e-11	9.10015e-12	114836/4068/10666/6504/56253/30009/5788/3821/10225/8807/26228/640/3575/9437/729230/117157/59067/911/4049/6375/2208/1776/3558/259197/3593/100528032/22914/1378/3805/149233/57126/3952/722/3569/1380	35
GO:1903039	BP	GO:1903039	positive regulation of leukocyte cell-cell adhesion	36/628	239/18723	3.71264e-14	1.10584e-11	9.10015e-12	9840/6504/3458/959/916/921/5788/939/55423/3932/6403/1236/3575/729230/7535/8740/59067/3479/6363/6352/6375/126259/3558/3593/100528032/22914/29851/1378/6401/115650/149233/10164/3952/3569/5105/57829	36
GO:0022409	BP	GO:0022409	positive regulation of cell-cell adhesion	39/628	284/18723	6.91195e-14	1.92152e-11	1.58126e-11	9840/6504/3458/959/916/921/5788/939/55423/3932/6403/1236/3575/729230/7535/8740/59067/3479/6363/6352/6375/126259/3558/3593/100528032/22914/29851/1378/6401/115650/149233/10164/3952/3569/10563/5105/3170/57829/2266	39
GO:1903037	BP	GO:1903037	regulation of leukocyte cell-cell adhesion	42/628	336/18723	1.94944e-13	5.08072e-11	4.18103e-11	9840/6504/3458/56253/959/30009/916/921/5788/26279/939/55423/3932/6403/54900/1236/3575/729230/201633/7535/8740/9750/59067/3479/6363/6352/6375/126259/3558/3593/100528032/22914/29851/1378/6401/115650/149233/10164/3952/3569/5105/57829	42
GO:0001910	BP	GO:0001910	regulation of leukocyte mediated cytotoxicity	21/628	82/18723	2.11463e-13	5.18705e-11	4.26853e-11	114836/4068/10666/56253/5788/3821/8807/26228/3575/9437/59067/911/6375/1776/259197/3593/100528032/22914/3805/149233/3952	21
GO:0050870	BP	GO:0050870	positive regulation of T cell activation	33/628	216/18723	2.91539e-13	6.75399e-11	5.55799e-11	9840/6504/3458/959/916/921/5788/939/55423/3932/1236/3575/729230/7535/8740/59067/3479/6363/6352/6375/126259/3558/3593/100528032/22914/29851/1378/115650/149233/3952/3569/5105/57829	33
GO:0007159	BP	GO:0007159	leukocyte cell-cell adhesion	44/628	371/18723	3.29782e-13	7.23785e-11	5.95617e-11	9840/6504/3458/56253/959/6402/30009/916/921/5788/26279/939/55423/3932/6403/54900/1236/3575/729230/201633/7535/8740/9750/59067/3479/6363/6352/6375/126259/3558/3593/100528032/22914/29851/1378/6401/115650/149233/57126/10164/3952/3569/5105/57829	44
GO:1990868	BP	GO:1990868	response to chemokine	22/628	97/18723	8.30467e-13	1.64907e-10	1.35705e-10	10663/2833/6846/4283/1234/1236/729230/9750/2829/6363/6352/6358/6375/1233/2532/643/6368/1235/6360/2920/10563/5967	22
GO:1990869	BP	GO:1990869	cellular response to chemokine	22/628	97/18723	8.30467e-13	1.64907e-10	1.35705e-10	10663/2833/6846/4283/1234/1236/729230/9750/2829/6363/6352/6358/6375/1233/2532/643/6368/1235/6360/2920/10563/5967	22
GO:0051480	BP	GO:0051480	regulation of cytosolic calcium ion concentration	42/628	353/18723	1.03904e-12	1.96945e-10	1.6207e-10	84636/356/10663/286530/5788/2841/2833/3932/4283/931/1234/1236/1043/930/57338/729230/2829/3777/8698/6363/5023/952/6863/6375/1233/3558/643/1235/477/4887/887/8326/10563/794/183/90070/492/2890/114/796/3375/3358	42
GO:0022407	BP	GO:0022407	regulation of cell-cell adhesion	48/628	448/18723	1.20096e-12	2.17739e-10	1.79182e-10	9840/6504/3458/56253/959/30009/916/921/5788/26279/939/55423/3932/6403/54900/640/1236/3575/729230/201633/7535/8740/9750/59067/3479/6363/6352/6375/126259/3558/3593/100528032/22914/7471/29851/1378/6401/115650/149233/10164/3952/3569/10563/9370/5105/3170/57829/2266	48
GO:0002228	BP	GO:0002228	natural killer cell mediated immunity	19/628	71/18723	1.25774e-12	2.18532e-10	1.79835e-10	114836/4068/10666/56253/3821/10225/8807/57823/9437/117157/59067/3002/259197/3593/3811/100528032/22914/3805/3952	19
GO:0031343	BP	GO:0031343	positive regulation of cell killing	18/628	63/18723	1.43749e-12	2.39773e-10	1.97314e-10	114836/4068/10666/3458/56253/5788/8807/5551/26228/59067/911/6375/2208/259197/3593/100528032/22914/149233	18
GO:0050867	BP	GO:0050867	positive regulation of cell activation	46/628	420/18723	1.66105e-12	2.66408e-10	2.19232e-10	9840/10666/6504/3458/959/30009/916/921/5788/914/115352/939/55423/3932/6403/26228/1236/3575/729230/7535/8740/59067/90865/3479/6363/6352/952/6863/6375/126259/3558/3593/100528032/22914/29851/3543/1378/284467/100423062/115650/149233/57126/3952/3569/5105/57829	46
GO:0002715	BP	GO:0002715	regulation of natural killer cell mediated immunity	16/628	48/18723	1.76755e-12	2.72988e-10	2.24648e-10	114836/4068/10666/56253/3821/10225/8807/9437/117157/59067/259197/3593/100528032/22914/3805/3952	16
GO:0002768	BP	GO:0002768	immune response-regulating cell surface receptor signaling pathway	39/628	315/18723	1.96378e-12	2.92463e-10	2.40674e-10	9840/50852/151888/3702/5579/4068/10666/55024/53347/916/5788/3821/115352/919/84174/3932/931/26228/54900/640/1236/930/7294/7535/387357/660/952/973/259197/974/3543/1378/5284/100423062/696/1380/3802/93978/4340	39
GO:0002696	BP	GO:0002696	positive regulation of leukocyte activation	45/628	409/18723	2.49739e-12	3.59107e-10	2.95517e-10	9840/10666/6504/3458/959/30009/916/921/5788/914/115352/939/55423/3932/26228/1236/3575/729230/7535/8740/59067/90865/3479/6363/6352/952/6863/6375/126259/3558/3593/100528032/22914/29851/3543/1378/284467/100423062/115650/149233/57126/3952/3569/5105/57829	45
GO:0055074	BP	GO:0055074	calcium ion homeostasis	48/628	460/18723	3.14703e-12	4.33435e-10	3.56682e-10	84636/5579/356/10663/286530/5788/2841/2833/3932/4283/931/1234/1236/1043/930/57338/729230/2829/3777/8698/6363/5023/6352/952/6358/6863/6375/1233/3558/643/6368/1235/477/4887/887/1908/8326/10563/794/183/90070/492/2890/114/796/3375/5967/3358	48
GO:0002699	BP	GO:0002699	positive regulation of immune effector process	33/628	235/18723	3.22217e-12	4.33435e-10	3.56682e-10	114836/4068/10666/6504/3458/56253/30009/5788/8807/51744/26228/640/729230/117157/59067/6363/911/4049/6375/2208/3558/259197/3593/100528032/22914/1378/3805/149233/57126/3569/25818/5105/3605	33
GO:0006874	BP	GO:0006874	cellular calcium ion homeostasis	47/628	448/18723	4.41776e-12	5.73149e-10	4.71656e-10	84636/5579/356/10663/286530/5788/2841/2833/3932/4283/931/1234/1236/1043/930/57338/729230/2829/3777/8698/6363/5023/6352/952/6358/6863/6375/1233/3558/643/6368/1235/477/4887/887/1908/8326/10563/794/183/90070/492/2890/114/796/3375/3358	47
GO:0050900	BP	GO:0050900	leukocyte migration	42/628	369/18723	4.53571e-12	5.73149e-10	4.71656e-10	1113/6504/1269/56253/6402/30009/2841/2277/2833/3932/6846/4283/6403/120425/26228/1234/1236/729230/7535/9750/6363/6352/6358/6375/643/6368/100528032/22914/1235/6401/57126/10164/6360/3952/2920/1908/3569/10563/2838/796/3605/159296	42
GO:0070098	BP	GO:0070098	chemokine-mediated signaling pathway	20/628	88/18723	8.77217e-12	1.07588e-09	8.85365e-10	10663/2833/6846/4283/1234/1236/729230/2829/6363/6352/6358/6375/1233/2532/643/6368/1235/6360/2920/10563	20
GO:0006959	BP	GO:0006959	humoral immune response	38/628	317/18723	1.02182e-11	1.21743e-09	1.00185e-09	4068/3458/5788/3512/4283/931/1236/5133/729230/730/4239/5450/4049/2208/3848/4069/10578/3543/1235/1378/100423062/84659/1511/722/2920/5079/4589/3569/10563/5646/1380/25818/26525/57829/149708/3605/5967/51297	38
GO:0032103	BP	GO:0032103	positive regulation of response to external stimulus	45/628	427/18723	1.10031e-11	1.27452e-09	1.04883e-09	114836/149628/4068/10666/6504/3458/81793/56253/8807/2277/6846/26228/1236/7294/729230/9750/117157/59067/90865/6363/6352/6863/4049/6375/1233/3558/259197/3593/115362/100528032/22914/1235/9447/284467/3805/1908/3569/10563/183/93978/25818/350/2693/3605/4852	45
GO:0002705	BP	GO:0002705	positive regulation of leukocyte mediated immunity	24/628	134/18723	1.6927e-11	1.90771e-09	1.5699e-09	114836/4068/10666/6504/56253/30009/5788/8807/26228/117157/59067/911/4049/6375/2208/3558/259197/3593/100528032/22914/3805/149233/57126/3569	24
GO:0002708	BP	GO:0002708	positive regulation of lymphocyte mediated immunity	22/628	113/18723	2.13731e-11	2.34542e-09	1.93009e-09	114836/4068/10666/6504/56253/30009/5788/8807/117157/59067/911/4049/6375/2208/3558/259197/3593/100528032/22914/3805/149233/3569	22
GO:0072503	BP	GO:0072503	cellular divalent inorganic cation homeostasis	48/628	486/18723	2.2442e-11	2.39957e-09	1.97466e-09	84636/5579/356/10663/286530/5788/2841/2833/3932/4283/931/1234/1236/1043/930/57338/729230/2829/3777/8698/6363/5023/6352/952/6358/6863/6375/1233/3558/643/6368/1235/477/4887/887/1908/8326/10563/794/183/90070/492/2890/114/55532/796/3375/3358	48
GO:0002253	BP	GO:0002253	activation of immune response	41/628	375/18723	2.95805e-11	3.08377e-09	2.5377e-09	149628/9840/50852/3702/5579/4068/10666/55024/53347/916/5788/115352/919/84174/3932/931/26228/54900/640/1236/930/7294/7535/730/387357/660/952/4239/973/259197/974/3848/3543/1378/9447/100423062/696/722/1380/93978/4340	41
GO:0046651	BP	GO:0046651	lymphocyte proliferation	35/628	288/18723	4.63284e-11	4.71194e-09	3.87755e-09	6504/56253/959/916/5788/26279/115352/931/640/3575/930/729230/23495/7535/8740/59067/3479/6363/6352/952/6863/973/6375/126259/3558/3593/4004/1378/115650/149233/3952/3569/1380/51083/57829	35
GO:0007204	BP	GO:0007204	positive regulation of cytosolic calcium ion concentration	37/628	319/18723	5.07358e-11	5.03734e-09	4.14533e-09	84636/356/10663/286530/5788/2841/2833/3932/4283/931/1234/1236/1043/930/57338/729230/2829/8698/6363/5023/952/6863/6375/1233/3558/643/1235/477/4887/887/10563/183/90070/114/796/3375/3358	37
GO:0002429	BP	GO:0002429	immune response-activating cell surface receptor signaling pathway	35/628	291/18723	6.19981e-11	5.74516e-09	4.72781e-09	9840/50852/3702/5579/4068/10666/55024/53347/916/5788/115352/919/84174/3932/931/26228/54900/640/1236/930/7294/7535/387357/660/952/973/259197/974/3543/1378/100423062/696/1380/93978/4340	35
GO:0002757	BP	GO:0002757	immune response-activating signal transduction	35/628	291/18723	6.19981e-11	5.74516e-09	4.72781e-09	9840/50852/3702/5579/4068/10666/55024/53347/916/5788/115352/919/84174/3932/931/26228/54900/640/1236/930/7294/7535/387357/660/952/973/259197/974/3543/1378/100423062/696/1380/93978/4340	35
GO:0032943	BP	GO:0032943	mononuclear cell proliferation	35/628	291/18723	6.19981e-11	5.74516e-09	4.72781e-09	6504/56253/959/916/5788/26279/115352/931/640/3575/930/729230/23495/7535/8740/59067/3479/6363/6352/952/6863/973/6375/126259/3558/3593/4004/1378/115650/149233/3952/3569/1380/51083/57829	35
GO:0042267	BP	GO:0042267	natural killer cell mediated cytotoxicity	17/628	68/18723	6.35125e-11	5.75754e-09	4.738e-09	114836/4068/10666/56253/3821/8807/57823/9437/59067/3002/259197/3593/3811/100528032/22914/3805/3952	17
GO:0042269	BP	GO:0042269	regulation of natural killer cell mediated cytotoxicity	14/628	44/18723	8.96784e-11	7.95657e-09	6.54763e-09	114836/4068/10666/56253/3821/8807/9437/59067/259197/3593/100528032/22914/3805/3952	14
GO:0043368	BP	GO:0043368	positive T cell selection	13/628	37/18723	1.02141e-10	8.8735e-09	7.30219e-09	114836/4063/917/30009/916/5788/915/7535/387357/3593/149233/3662/3569	13
GO:0050851	BP	GO:0050851	antigen receptor-mediated signaling pathway	31/628	240/18723	1.29264e-10	1.10007e-08	9.05267e-09	9840/50852/3702/5579/4068/10666/55024/53347/916/5788/115352/919/84174/3932/931/26228/54900/640/1236/930/7294/7535/387357/660/952/973/974/3543/100423062/696/4340	31
GO:0051251	BP	GO:0051251	positive regulation of lymphocyte activation	39/628	362/18723	1.4125e-10	1.17612e-08	9.67857e-09	9840/6504/3458/959/30009/916/921/5788/115352/939/55423/3932/1236/3575/729230/7535/8740/59067/3479/6363/6352/952/6863/6375/126259/3558/3593/100528032/22914/29851/3543/1378/100423062/115650/149233/3952/3569/5105/57829	39
GO:0002717	BP	GO:0002717	positive regulation of natural killer cell mediated immunity	12/628	31/18723	1.43843e-10	1.17612e-08	9.67857e-09	114836/4068/10666/56253/8807/117157/59067/259197/3593/100528032/22914/3805	12
GO:0070661	BP	GO:0070661	leukocyte proliferation	36/628	318/18723	1.84631e-10	1.4806e-08	1.21841e-08	6504/56253/959/916/5788/26279/115352/931/640/3575/930/729230/23495/7535/8740/59067/90865/3479/6363/6352/952/6863/973/6375/126259/3558/3593/4004/1378/115650/149233/3952/3569/1380/51083/57829	36
GO:0002366	BP	GO:0002366	leukocyte activation involved in immune response	33/628	275/18723	2.33829e-10	1.83975e-08	1.51397e-08	114836/1113/4063/8320/6504/3458/959/30009/5788/51744/640/257101/930/729230/117157/59067/6363/911/5450/1776/3558/3593/10814/1235/1378/5730/149233/3662/57126/3569/117194/5105/159296	33
GO:0001912	BP	GO:0001912	positive regulation of leukocyte mediated cytotoxicity	15/628	56/18723	2.94649e-10	2.27535e-08	1.87243e-08	114836/4068/10666/56253/5788/8807/26228/59067/911/6375/259197/3593/100528032/22914/149233	15
GO:0019221	BP	GO:0019221	cytokine-mediated signaling pathway	45/628	472/18723	3.07959e-10	2.33489e-08	1.92143e-08	10663/3458/6775/5788/8807/2672/1439/2833/6846/4283/26228/1234/1236/3575/7294/729230/3561/2829/90865/6363/6352/6358/6375/1233/3560/2532/643/3593/6368/608/1235/9447/115650/149233/6360/3952/1511/2920/3569/10563/1440/9370/26525/3605/27179	45
GO:0002263	BP	GO:0002263	cell activation involved in immune response	33/628	279/18723	3.42053e-10	2.54707e-08	2.09604e-08	114836/1113/4063/8320/6504/3458/959/30009/5788/51744/640/257101/930/729230/117157/59067/6363/911/5450/1776/3558/3593/10814/1235/1378/5730/149233/3662/57126/3569/117194/5105/159296	33
GO:0050670	BP	GO:0050670	regulation of lymphocyte proliferation	29/628	225/18723	5.40638e-10	3.95519e-08	3.25481e-08	6504/56253/959/916/5788/26279/115352/640/729230/23495/7535/59067/3479/6363/6352/952/6863/6375/126259/3558/3593/4004/1378/115650/149233/3952/3569/51083/57829	29
GO:0045058	BP	GO:0045058	T cell selection	14/628	50/18723	6.07423e-10	4.36716e-08	3.59383e-08	114836/4063/917/30009/916/5788/915/1236/7535/387357/3593/149233/3662/3569	14
GO:0032944	BP	GO:0032944	regulation of mononuclear cell proliferation	29/628	227/18723	6.67638e-10	4.71873e-08	3.88314e-08	6504/56253/959/916/5788/26279/115352/640/729230/23495/7535/59067/3479/6363/6352/952/6863/6375/126259/3558/3593/4004/1378/115650/149233/3952/3569/51083/57829	29
GO:0032609	BP	GO:0032609	interferon-gamma production	20/628	112/18723	8.76939e-10	5.99481e-08	4.93326e-08	114836/10666/6504/56253/916/914/10225/51744/1236/7294/729230/59067/4049/6375/3558/3593/1378/149233/26525/9971	20
GO:0032649	BP	GO:0032649	regulation of interferon-gamma production	20/628	112/18723	8.76939e-10	5.99481e-08	4.93326e-08	114836/10666/6504/56253/916/914/10225/51744/1236/7294/729230/59067/4049/6375/3558/3593/1378/149233/26525/9971	20
GO:0030595	BP	GO:0030595	leukocyte chemotaxis	29/628	230/18723	9.11816e-10	6.11428e-08	5.03157e-08	1113/6504/1269/2841/2277/2833/6846/4283/120425/26228/1234/1236/729230/9750/6363/6352/6358/6375/643/6368/100528032/22914/1235/6360/2920/1908/3569/10563/796	29
GO:0042102	BP	GO:0042102	positive regulation of T cell proliferation	19/628	101/18723	9.2374e-10	6.11428e-08	5.03157e-08	6504/959/916/5788/729230/7535/59067/3479/6363/6352/6375/126259/3558/3593/115650/149233/3952/3569/57829	19
GO:0070663	BP	GO:0070663	regulation of leukocyte proliferation	30/628	245/18723	9.52234e-10	6.2044e-08	5.10573e-08	6504/56253/959/916/5788/26279/115352/640/729230/23495/7535/59067/90865/3479/6363/6352/952/6863/6375/126259/3558/3593/4004/1378/115650/149233/3952/3569/51083/57829	30
GO:0050671	BP	GO:0050671	positive regulation of lymphocyte proliferation	22/628	137/18723	1.04403e-09	6.69785e-08	5.5118e-08	6504/959/916/5788/115352/729230/7535/59067/3479/6363/6352/952/6863/6375/126259/3558/3593/115650/149233/3952/3569/57829	22
GO:0032946	BP	GO:0032946	positive regulation of mononuclear cell proliferation	22/628	138/18723	1.20363e-09	7.60472e-08	6.25808e-08	6504/959/916/5788/115352/729230/7535/59067/3479/6363/6352/952/6863/6375/126259/3558/3593/115650/149233/3952/3569/57829	22
GO:0031349	BP	GO:0031349	positive regulation of defense response	32/628	278/18723	1.26451e-09	7.87016e-08	6.47652e-08	114836/149628/4068/10666/3458/81793/56253/8807/26228/1236/7294/729230/117157/59067/90865/6352/6863/4049/3558/259197/3593/115362/100528032/22914/9447/284467/3805/3569/183/93978/25818/1392	32
GO:0001819	BP	GO:0001819	positive regulation of cytokine production	43/628	467/18723	2.24967e-09	1.37957e-07	1.13528e-07	114836/4063/149628/3702/10666/6504/3458/56253/959/916/5788/914/51744/1236/7294/729230/201633/59067/90865/6363/5450/4049/6375/126259/283420/3558/3593/115362/4050/9447/3805/149233/3662/3952/3569/183/55801/93978/9370/186/27159/3605/9971	43
GO:0002764	BP	GO:0002764	immune response-regulating signaling pathway	43/628	468/18723	2.40052e-09	1.45075e-07	1.19385e-07	9840/50852/151888/3702/5579/4068/10666/55024/81793/53347/916/5788/3821/115352/2672/919/84174/3932/931/26228/54900/640/1236/930/7294/7535/387357/660/952/973/259197/974/3543/1378/5284/100423062/3662/696/1380/3802/93978/4340/9971	43
GO:0046631	BP	GO:0046631	alpha-beta T cell activation	23/628	156/18723	2.44273e-09	1.45517e-07	1.19749e-07	114836/4063/3702/8320/3458/56253/30009/916/5788/26279/2841/257101/729230/7535/59067/6363/6375/3558/3593/149233/3662/3569/159296	23
GO:0045954	BP	GO:0045954	positive regulation of natural killer cell mediated cytotoxicity	10/628	26/18723	5.4875e-09	3.22294e-07	2.65222e-07	114836/4068/10666/56253/8807/59067/259197/3593/100528032/22914	10
GO:0070665	BP	GO:0070665	positive regulation of leukocyte proliferation	22/628	150/18723	6.00043e-09	3.47525e-07	2.85985e-07	6504/959/916/5788/115352/729230/7535/59067/3479/6363/6352/952/6863/6375/126259/3558/3593/115650/149233/3952/3569/57829	22
GO:0045785	BP	GO:0045785	positive regulation of cell adhesion	40/628	437/18723	9.78494e-09	5.58948e-07	4.5997e-07	9840/6504/3458/959/916/921/5788/939/55423/3932/6403/1236/3575/729230/7535/8740/59067/3479/6363/6352/6375/126259/3558/3593/100528032/22914/29851/1378/6401/115650/149233/4887/10164/3952/3569/10563/5105/3170/57829/2266	40
GO:0072676	BP	GO:0072676	lymphocyte migration	19/628	117/18723	1.18892e-08	6.6997e-07	5.51332e-07	56253/30009/2833/6846/1236/729230/7535/9750/6363/6352/6358/6375/6368/100528032/22914/1235/6360/10563/2838	19
GO:0002460	BP	GO:0002460	adaptive immune response based on somatic recombination of immune receptors built from immunoglobulin superfamily domains	35/628	356/18723	1.38711e-08	7.71231e-07	6.34662e-07	925/114836/4063/10666/6504/959/30009/5788/3821/84174/5551/939/3575/930/729230/730/6363/911/3004/4049/6375/2208/3558/3593/3543/1235/1378/100423062/149233/3662/722/3569/10563/1380/93978	35
GO:0031295	BP	GO:0031295	T cell costimulation	12/628	44/18723	1.44146e-08	7.90907e-07	6.50854e-07	959/916/921/3932/1236/8740/6363/126259/100528032/22914/29851/115650	12
GO:0042129	BP	GO:0042129	regulation of T cell proliferation	23/628	171/18723	1.47346e-08	7.97967e-07	6.56664e-07	6504/56253/959/916/5788/26279/729230/7535/59067/3479/6363/6352/6375/126259/3558/3593/4004/1378/115650/149233/3952/3569/57829	23
GO:0050854	BP	GO:0050854	regulation of antigen receptor-mediated signaling pathway	14/628	63/18723	1.61887e-08	8.65475e-07	7.12217e-07	9840/50852/5579/4068/10666/53347/5788/115352/84174/3932/26228/640/1236/930	14
GO:0060326	BP	GO:0060326	cell chemotaxis	32/628	310/18723	1.8377e-08	9.70024e-07	7.98253e-07	1113/10663/6504/1269/2841/2277/2833/6846/4283/120425/26228/1234/1236/729230/9750/2829/6363/6352/6358/6375/1233/643/6368/100528032/22914/1235/6360/2920/1908/3569/10563/796	32
GO:0006968	BP	GO:0006968	cellular defense response	13/628	54/18723	1.87979e-08	9.79842e-07	8.06332e-07	50852/3702/4068/5551/4283/1234/9437/729230/90865/10578/1235/3805/3812	13
GO:0031294	BP	GO:0031294	lymphocyte costimulation	12/628	46/18723	2.50097e-08	1.28753e-06	1.05954e-06	959/916/921/3932/1236/8740/6363/126259/100528032/22914/29851/115650	12
GO:0042113	BP	GO:0042113	B cell activation	33/628	334/18723	3.20463e-08	1.62967e-06	1.34109e-06	5579/55024/959/30009/5788/115352/939/931/374403/54900/640/3575/930/115350/23495/7535/59067/952/5450/973/3558/643/974/3543/1235/1378/100423062/115650/3569/8326/1380/57379/159296	33
GO:0046632	BP	GO:0046632	alpha-beta T cell differentiation	18/628	112/18723	3.40177e-08	1.70908e-06	1.40644e-06	114836/4063/3702/8320/3458/30009/26279/2841/257101/7535/59067/6363/3558/3593/149233/3662/3569/159296	18
GO:0071674	BP	GO:0071674	mononuclear cell migration	24/628	196/18723	4.56746e-08	2.26742e-06	1.86591e-06	6504/56253/30009/2833/6846/120425/1234/1236/729230/7535/9750/6363/6352/6358/6375/6368/100528032/22914/1235/6360/3569/10563/2838/796	24
GO:0042098	BP	GO:0042098	T cell proliferation	24/628	199/18723	6.12465e-08	3.00468e-06	2.47262e-06	6504/56253/959/916/5788/26279/729230/7535/8740/59067/3479/6363/6352/6375/126259/3558/3593/4004/1378/115650/149233/3952/3569/57829	24
GO:0002683	BP	GO:0002683	negative regulation of immune system process	38/628	434/18723	7.44644e-08	3.61066e-06	2.97129e-06	4068/55024/6504/1269/56253/53347/30009/5788/26279/3821/10225/115352/2841/84174/374403/26228/54900/640/3575/5133/729230/8530/201633/23495/9607/9750/6375/3558/3593/100528032/22914/1378/284467/3805/722/1380/51083/9370	38
GO:0046883	BP	GO:0046883	regulation of hormone secretion	27/628	249/18723	8.73232e-08	4.18549e-06	3.44433e-06	1113/3458/640/9607/6352/952/6863/3952/1908/3569/51083/183/886/114131/9370/186/114/222546/4986/3170/2693/2266/9971/6755/3358/1392/4760	27
GO:0032729	BP	GO:0032729	positive regulation of interferon-gamma production	14/628	72/18723	9.79494e-08	4.64147e-06	3.81956e-06	114836/10666/6504/56253/916/914/51744/7294/729230/59067/4049/3558/3593/149233	14
GO:0072540	BP	GO:0072540	T-helper 17 cell lineage commitment	7/628	14/18723	1.29152e-07	6.05128e-06	4.97972e-06	114836/4063/30009/3593/149233/3662/3569	7
GO:0002285	BP	GO:0002285	lymphocyte activation involved in immune response	23/628	194/18723	1.5787e-07	7.31465e-06	6.01938e-06	114836/4063/8320/3458/959/30009/5788/51744/257101/930/59067/6363/911/5450/3558/3593/1235/1378/149233/3662/3569/5105/159296	23
GO:0009914	BP	GO:0009914	hormone transport	30/628	306/18723	1.60882e-07	7.37229e-06	6.06681e-06	1113/3458/640/9607/6352/952/6863/1244/3952/7425/1908/3569/51083/183/886/114131/9370/1081/186/114/222546/4986/3170/2693/2266/9971/6755/3358/1392/4760	30
GO:0002920	BP	GO:0002920	regulation of humoral immune response	11/628	45/18723	1.99117e-07	9.02518e-06	7.42701e-06	5788/1236/4049/2208/1378/722/10563/1380/25818/57829/3605	11
GO:0046879	BP	GO:0046879	hormone secretion	29/628	295/18723	2.4427e-07	1.08922e-05	8.96345e-06	1113/3458/640/9607/6352/952/6863/3952/7425/1908/3569/51083/183/886/114131/9370/1081/186/114/222546/4986/3170/2693/2266/9971/6755/3358/1392/4760	29
GO:0019932	BP	GO:0019932	second-messenger-mediated signaling	30/628	312/18723	2.45532e-07	1.08922e-05	8.96345e-06	50852/10663/916/5788/84174/2833/6403/374403/1234/1236/729230/7535/2829/10900/3479/1233/643/1235/477/6401/4887/1908/51083/183/90070/186/2516/3358/1392/4760	30
GO:0045089	BP	GO:0045089	positive regulation of innate immune response	18/628	131/18723	3.93151e-07	1.72572e-05	1.42013e-05	114836/149628/4068/10666/56253/8807/7294/117157/59067/6352/259197/3593/115362/100528032/22914/9447/3805/93978	18
GO:0032740	BP	GO:0032740	positive regulation of interleukin-17 production	8/628	23/18723	4.80963e-07	2.08918e-05	1.71923e-05	114836/4063/59067/3558/3593/149233/3569/9971	8
GO:0002688	BP	GO:0002688	regulation of leukocyte chemotaxis	17/628	122/18723	6.73518e-07	2.89543e-05	2.38271e-05	6504/2841/2277/6846/26228/1236/729230/9750/6363/6352/6375/100528032/22914/1235/1908/3569/10563	17
GO:0002922	BP	GO:0002922	positive regulation of humoral immune response	8/628	24/18723	7.0031e-07	2.97989e-05	2.45221e-05	5788/1236/4049/2208/1378/25818/57829/3605	8
GO:0050852	BP	GO:0050852	T cell receptor signaling pathway	17/628	123/18723	7.57596e-07	3.19108e-05	2.62601e-05	9840/50852/3702/4068/10666/53347/916/5788/919/84174/3932/1236/7294/7535/387357/696/4340	17
GO:0002819	BP	GO:0002819	regulation of adaptive immune response	21/628	183/18723	9.35325e-07	3.86507e-05	3.18065e-05	10666/6504/30009/5788/962/3821/3575/729230/6363/911/4049/6375/2208/3558/3593/1378/149233/722/3569/1380/93978	21
GO:0002822	BP	GO:0002822	regulation of adaptive immune response based on somatic recombination of immune receptors built from immunoglobulin superfamily domains	20/628	168/18723	9.45414e-07	3.86507e-05	3.18065e-05	10666/6504/30009/5788/3821/3575/729230/6363/911/4049/6375/2208/3558/3593/1378/149233/722/3569/1380/93978	20
GO:0002833	BP	GO:0002833	positive regulation of response to biotic stimulus	20/628	168/18723	9.45414e-07	3.86507e-05	3.18065e-05	114836/149628/4068/10666/56253/8807/7294/117157/59067/6352/259197/3593/115362/100528032/22914/9447/3805/93978/25818/3605	20
GO:0002704	BP	GO:0002704	negative regulation of leukocyte mediated immunity	12/628	63/18723	1.01847e-06	4.1233e-05	3.39315e-05	6504/30009/5788/3821/10225/3575/729230/6375/1378/3805/722/1380	12
GO:0023061	BP	GO:0023061	signal release	37/628	463/18723	1.05266e-06	4.22075e-05	3.47334e-05	1113/5579/3458/640/9607/5023/6352/952/6863/6855/10814/4887/3952/23025/7425/1908/3569/51083/183/886/114131/6860/9370/1081/186/114/140679/222546/4986/3170/2693/2266/9971/6755/3358/1392/4760	37
GO:0002295	BP	GO:0002295	T-helper cell lineage commitment	7/628	18/18723	1.06493e-06	4.22928e-05	3.48036e-05	114836/4063/30009/3593/149233/3662/3569	7
GO:0002292	BP	GO:0002292	T cell differentiation involved in immune response	13/628	75/18723	1.12491e-06	4.42536e-05	3.64172e-05	114836/4063/8320/3458/30009/59067/6363/3558/3593/149233/3662/3569/5105	13
GO:0002707	BP	GO:0002707	negative regulation of lymphocyte mediated immunity	11/628	53/18723	1.17174e-06	4.5665e-05	3.75787e-05	6504/30009/5788/3821/10225/3575/6375/1378/3805/722/1380	11
GO:0048247	BP	GO:0048247	lymphocyte chemotaxis	12/628	64/18723	1.21571e-06	4.69399e-05	3.86278e-05	2833/6846/729230/6363/6352/6358/6375/6368/100528032/22914/6360/10563	12
GO:0045088	BP	GO:0045088	regulation of innate immune response	23/628	218/18723	1.26957e-06	4.85697e-05	3.9969e-05	114836/149628/4068/10666/56253/3821/10225/8807/9437/7294/117157/59067/6352/259197/3593/115362/100528032/22914/1378/9447/3805/3952/93978	23
GO:0030101	BP	GO:0030101	natural killer cell activation	14/628	88/18723	1.28629e-06	4.8762e-05	4.01273e-05	6504/5788/914/51744/57823/257101/9437/3558/259197/3593/100528032/22914/149233/3952	14
GO:0050857	BP	GO:0050857	positive regulation of antigen receptor-mediated signaling pathway	8/628	26/18723	1.40175e-06	5.26604e-05	4.33353e-05	9840/50852/5579/10666/5788/3932/26228/1236	8
GO:0032620	BP	GO:0032620	interleukin-17 production	10/628	44/18723	1.48541e-06	5.44245e-05	4.47871e-05	114836/4063/3458/59067/3558/3593/149233/3569/26525/9971	10
GO:0032660	BP	GO:0032660	regulation of interleukin-17 production	10/628	44/18723	1.48541e-06	5.44245e-05	4.47871e-05	114836/4063/3458/59067/3558/3593/149233/3569/26525/9971	10
GO:0097529	BP	GO:0097529	myeloid leukocyte migration	23/628	220/18723	1.48787e-06	5.44245e-05	4.47871e-05	1113/6504/2277/6846/4283/120425/26228/1236/729230/9750/6363/6352/6358/6375/6368/57126/6360/2920/1908/3569/10563/796/3605	23
GO:0002274	BP	GO:0002274	myeloid leukocyte activation	23/628	223/18723	1.88025e-06	6.81794e-05	5.61063e-05	1113/10666/6504/3458/1269/5788/914/8807/26228/640/729230/8530/90865/6352/1776/10814/284467/5730/3662/57126/3569/117194/10537	23
GO:0045580	BP	GO:0045580	regulation of T cell differentiation	18/628	146/18723	1.97695e-06	7.1068e-05	5.84833e-05	9840/3458/56253/30009/5788/914/939/257101/3575/729230/7535/6363/3558/3593/1378/149233/3662/5105	18
GO:0007218	BP	GO:0007218	neuropeptide signaling pathway	15/628	106/18723	2.49318e-06	8.88594e-05	7.31242e-05	9607/6863/8001/11247/6753/2837/27344/4887/51083/796/4986/4922/84539/6755/4852	15
GO:0002287	BP	GO:0002287	alpha-beta T cell activation involved in immune response	12/628	69/18723	2.80025e-06	9.81263e-05	8.07501e-05	114836/4063/8320/3458/30009/59067/6363/3558/3593/149233/3662/3569	12
GO:0002293	BP	GO:0002293	alpha-beta T cell differentiation involved in immune response	12/628	69/18723	2.80025e-06	9.81263e-05	8.07501e-05	114836/4063/8320/3458/30009/59067/6363/3558/3593/149233/3662/3569	12
GO:0019730	BP	GO:0019730	antimicrobial humoral response	16/628	122/18723	3.22897e-06	0.000112207	9.23371e-05	3512/4283/4069/10578/84659/1511/2920/4589/10563/5646/25818/26525/149708/3605/5967/51297	16
GO:0072538	BP	GO:0072538	T-helper 17 type immune response	9/628	38/18723	3.46074e-06	0.000119267	9.81472e-05	114836/4063/30009/3558/3593/149233/3662/3569/93978	9
GO:0072539	BP	GO:0072539	T-helper 17 cell differentiation	8/628	29/18723	3.52295e-06	0.000120416	9.90926e-05	114836/4063/30009/3558/3593/149233/3662/3569	8
GO:0043373	BP	GO:0043373	CD4-positive, alpha-beta T cell lineage commitment	7/628	21/18723	3.56361e-06	0.000120815	9.94213e-05	114836/4063/30009/3593/149233/3662/3569	7
GO:0043367	BP	GO:0043367	CD4-positive, alpha-beta T cell differentiation	13/628	83/18723	3.67593e-06	0.000123338	0.000101497	114836/4063/3458/30009/26279/59067/6363/3558/3593/149233/3662/3569/159296	13
GO:0042886	BP	GO:0042886	amide transport	27/628	301/18723	3.69717e-06	0.000123338	0.000101497	5243/1113/3458/640/9607/6352/952/4887/3952/7425/1908/3569/51083/114131/6564/364/154664/114/222546/3170/2693/2266/9971/6755/3358/1392/4760	27
GO:0019722	BP	GO:0019722	calcium-mediated signaling	21/628	202/18723	4.61579e-06	0.000152761	0.00012571	50852/10663/916/5788/84174/2833/6403/374403/1234/1236/729230/7535/2829/3479/1233/643/1235/477/6401/90070/2516	21
GO:0030183	BP	GO:0030183	B cell differentiation	17/628	141/18723	5.1496e-06	0.000169085	0.000139144	959/5788/115352/939/931/930/59067/5450/973/3558/974/1378/3569/8326/1380/57379/159296	17
GO:0032496	BP	GO:0032496	response to lipopolysaccharide	29/628	343/18723	5.24128e-06	0.000170751	0.000140515	356/1269/389643/10225/2672/1439/4283/6403/26228/1234/1236/6352/6863/4049/3593/1244/6401/149233/1511/2920/3569/10563/90070/1440/5105/26525/4986/2693/27179	29
GO:0042100	BP	GO:0042100	B cell proliferation	14/628	99/18723	5.41415e-06	0.000175015	0.000144024	959/5788/115352/931/640/3575/930/23495/59067/952/973/3558/115650/1380	14
GO:0032615	BP	GO:0032615	interleukin-12 production	11/628	62/18723	5.94218e-06	0.000189152	0.000155657	6504/3458/959/1236/201633/6363/3593/4050/149233/3952/3605	11
GO:0032655	BP	GO:0032655	regulation of interleukin-12 production	11/628	62/18723	5.94218e-06	0.000189152	0.000155657	6504/3458/959/1236/201633/6363/3593/4050/149233/3952/3605	11
GO:0045619	BP	GO:0045619	regulation of lymphocyte differentiation	19/628	174/18723	6.38679e-06	0.000201764	0.000166036	9840/3458/56253/30009/5788/914/115352/939/257101/3575/729230/7535/6363/3558/3593/1378/149233/3662/5105	19
GO:0032735	BP	GO:0032735	positive regulation of interleukin-12 production	9/628	41/18723	6.79847e-06	0.000213155	0.00017541	3458/959/1236/6363/3593/4050/149233/3952/3605	9
GO:0045165	BP	GO:0045165	cell fate commitment	24/628	258/18723	6.87551e-06	0.000213962	0.000176074	114836/4063/8320/30009/30812/3593/7471/149233/3662/7490/3569/23040/63950/10215/116448/5080/1745/10660/11281/8022/3170/4654/6656/4760	24
GO:0002363	BP	GO:0002363	alpha-beta T cell lineage commitment	7/628	23/18723	7.08609e-06	0.000217272	0.000178798	114836/4063/30009/3593/149233/3662/3569	7
GO:0043369	BP	GO:0043369	CD4-positive or CD8-positive, alpha-beta T cell lineage commitment	7/628	23/18723	7.08609e-06	0.000217272	0.000178798	114836/4063/30009/3593/149233/3662/3569	7
GO:0002790	BP	GO:0002790	peptide secretion	23/628	242/18723	7.47753e-06	0.000227601	0.000187297	1113/3458/640/9607/6352/952/4887/3952/7425/1908/3569/51083/114131/114/222546/3170/2693/2266/9971/6755/3358/1392/4760	23
GO:0035710	BP	GO:0035710	CD4-positive, alpha-beta T cell activation	14/628	102/18723	7.72381e-06	0.000233393	0.000192064	114836/4063/3458/30009/26279/59067/6363/6375/3558/3593/149233/3662/3569/159296	14
GO:0019835	BP	GO:0019835	cytolysis	8/628	32/18723	7.89844e-06	0.000236953	0.000194994	3001/5551/2999/730/3004/3002/4069/1378	8
GO:0050853	BP	GO:0050853	B cell receptor signaling pathway	16/628	131/18723	8.21379e-06	0.000244654	0.000201331	3702/5579/55024/5788/115352/3932/931/26228/640/930/660/952/973/974/3543/100423062	16
GO:0002685	BP	GO:0002685	regulation of leukocyte migration	21/628	210/18723	8.47838e-06	0.000250744	0.000206342	6504/2841/2277/2833/6846/6403/26228/1236/729230/9750/6363/6352/6375/100528032/22914/1235/6401/10164/1908/3569/10563	21
GO:0030593	BP	GO:0030593	neutrophil chemotaxis	14/628	103/18723	8.66781e-06	0.000254541	0.000209467	6846/4283/120425/1236/9750/6363/6352/6358/6375/6368/6360/2920/1908/10563	14
GO:0046634	BP	GO:0046634	regulation of alpha-beta T cell activation	14/628	104/18723	9.71254e-06	0.000283226	0.000233072	3458/56253/30009/916/5788/257101/729230/7535/6363/6375/3558/3593/149233/3662	14
GO:0097530	BP	GO:0097530	granulocyte migration	17/628	148/18723	9.92178e-06	0.000287318	0.00023644	6504/6846/4283/120425/1236/9750/6363/6352/6358/6375/6368/57126/6360/2920/1908/10563/3605	17
GO:0015833	BP	GO:0015833	peptide transport	24/628	264/18723	1.01503e-05	0.000291908	0.000240217	1113/3458/640/9607/6352/952/4887/3952/7425/1908/3569/51083/114131/6564/114/222546/3170/2693/2266/9971/6755/3358/1392/4760	24
GO:0002823	BP	GO:0002823	negative regulation of adaptive immune response based on somatic recombination of immune receptors built from immunoglobulin superfamily domains	10/628	54/18723	1.05913e-05	0.000302504	0.000248937	6504/30009/5788/3821/3575/6375/3558/1378/722/1380	10
GO:0071887	BP	GO:0071887	leukocyte apoptotic process	14/628	106/18723	1.21415e-05	0.000344421	0.000283431	917/356/939/640/1236/3575/5133/6363/6352/3558/3620/5304/3569/2693	14
GO:0150076	BP	GO:0150076	neuroinflammatory response	9/628	44/18723	1.25755e-05	0.000354322	0.000291579	3458/5788/26228/8530/90865/3479/284467/3569/114	9
GO:1901623	BP	GO:1901623	regulation of lymphocyte chemotaxis	7/628	25/18723	1.3105e-05	0.000366764	0.000301818	6846/729230/6352/6375/100528032/22914/10563	7
GO:0002824	BP	GO:0002824	positive regulation of adaptive immune response based on somatic recombination of immune receptors built from immunoglobulin superfamily domains	14/628	107/18723	1.3546e-05	0.000376578	0.000309894	10666/6504/30009/5788/729230/911/4049/6375/2208/3558/3593/149233/3569/93978	14
GO:0002791	BP	GO:0002791	regulation of peptide secretion	20/628	200/18723	1.38278e-05	0.000381866	0.000314245	1113/3458/640/9607/6352/952/4887/3952/3569/114131/114/222546/3170/2693/2266/9971/6755/3358/1392/4760	20
GO:1990266	BP	GO:1990266	neutrophil migration	15/628	122/18723	1.44427e-05	0.000396224	0.000326061	6846/4283/120425/1236/9750/6363/6352/6358/6375/6368/57126/6360/2920/1908/10563	15
GO:0007586	BP	GO:0007586	digestion	16/628	137/18723	1.45871e-05	0.000397569	0.000327168	497189/6863/1118/3952/887/5646/114131/362/4986/4583/27159/2693/3605/6750/1392/4760	16
GO:0002294	BP	GO:0002294	CD4-positive, alpha-beta T cell differentiation involved in immune response	11/628	68/18723	1.49377e-05	0.000401889	0.000330723	114836/4063/3458/30009/59067/6363/3558/3593/149233/3662/3569	11
GO:0002690	BP	GO:0002690	positive regulation of leukocyte chemotaxis	13/628	94/18723	1.49383e-05	0.000401889	0.000330723	6504/2277/6846/1236/729230/9750/6363/6352/6375/1235/1908/3569/10563	13
GO:0002237	BP	GO:0002237	response to molecule of bacterial origin	29/628	363/18723	1.54869e-05	0.000413626	0.000340382	356/1269/389643/10225/2672/1439/4283/6403/26228/1234/1236/6352/6863/4049/3593/1244/6401/149233/1511/2920/3569/10563/90070/1440/5105/26525/4986/2693/27179	29
GO:2000106	BP	GO:2000106	regulation of leukocyte apoptotic process	12/628	81/18723	1.5573e-05	0.000413626	0.000340382	917/939/640/1236/3575/5133/6363/6352/3558/3620/5304/2693	12
GO:0030072	BP	GO:0030072	peptide hormone secretion	22/628	236/18723	1.59361e-05	0.000419952	0.000345587	1113/3458/640/9607/6352/952/3952/7425/1908/3569/51083/114131/114/222546/3170/2693/2266/9971/6755/3358/1392/4760	22
GO:0090087	BP	GO:0090087	regulation of peptide transport	20/628	202/18723	1.60126e-05	0.000419952	0.000345587	1113/3458/640/9607/6352/952/4887/3952/3569/114131/114/222546/3170/2693/2266/9971/6755/3358/1392/4760	20
GO:0002456	BP	GO:0002456	T cell mediated immunity	14/628	109/18723	1.67916e-05	0.000437111	0.000359708	925/6504/30009/5788/3821/5551/3575/729230/911/3004/6375/3593/149233/3569	14
GO:0002831	BP	GO:0002831	regulation of response to biotic stimulus	27/628	327/18723	1.68765e-05	0.000437111	0.000359708	114836/149628/4068/10666/56253/3821/10225/8807/9437/7294/117157/59067/6352/259197/3593/115362/100528032/22914/1378/9447/3805/149233/3952/93978/90070/25818/3605	27
GO:0002407	BP	GO:0002407	dendritic cell chemotaxis	7/628	26/18723	1.74167e-05	0.00044832	0.000368932	6504/1234/1236/729230/6363/6352/1235	7
GO:0002695	BP	GO:0002695	negative regulation of leukocyte activation	19/628	187/18723	1.80241e-05	0.000461107	0.000379455	55024/1269/56253/30009/5788/26279/374403/54900/640/729230/8530/201633/23495/9750/6375/3558/1378/284467/51083	19
GO:0002923	BP	GO:0002923	regulation of humoral immune response mediated by circulating immunoglobulin	6/628	18/18723	1.82811e-05	0.00046483	0.000382519	5788/4049/2208/1378/722/1380	6
GO:0002698	BP	GO:0002698	negative regulation of immune effector process	14/628	110/18723	1.86578e-05	0.000471533	0.000388034	6504/30009/5788/3821/10225/115352/3575/729230/6375/3558/1378/3805/722/1380	14
GO:0071621	BP	GO:0071621	granulocyte chemotaxis	15/628	125/18723	1.93841e-05	0.000486937	0.000400711	6504/6846/4283/120425/1236/9750/6363/6352/6358/6375/6368/6360/2920/1908/10563	15
GO:0034341	BP	GO:0034341	response to interferon-gamma	16/628	141/18723	2.09832e-05	0.000523857	0.000431093	356/3458/6846/115361/7294/6363/6352/6358/6375/3593/115362/6368/163351/149233/6360/10537	16
GO:0042742	BP	GO:0042742	defense response to bacterium	28/628	350/18723	2.1105e-05	0.000523857	0.000431093	1113/51316/3512/6403/115361/3575/55576/4049/3593/163351/4069/117159/10578/3543/100423062/149233/84659/1511/7425/3569/10563/90070/25818/3906/149708/3605/3346/51297	28
GO:0002821	BP	GO:0002821	positive regulation of adaptive immune response	14/628	112/18723	2.29456e-05	0.000566173	0.000465915	10666/6504/30009/5788/729230/911/4049/6375/2208/3558/3593/149233/3569/93978	14
GO:0002820	BP	GO:0002820	negative regulation of adaptive immune response	10/628	59/18723	2.39161e-05	0.000586647	0.000482764	6504/30009/5788/3821/3575/6375/3558/1378/722/1380	10
GO:0043383	BP	GO:0043383	negative T cell selection	5/628	12/18723	2.72043e-05	0.000663402	0.000545928	916/5788/1236/7535/387357	5
GO:0002712	BP	GO:0002712	regulation of B cell mediated immunity	10/628	60/18723	2.78478e-05	0.000667961	0.000549678	10666/30009/5788/4049/6375/2208/3558/1378/722/1380	10
GO:0002889	BP	GO:0002889	regulation of immunoglobulin mediated immune response	10/628	60/18723	2.78478e-05	0.000667961	0.000549678	10666/30009/5788/4049/6375/2208/3558/1378/722/1380	10
GO:0002286	BP	GO:0002286	T cell activation involved in immune response	14/628	114/18723	2.80772e-05	0.000667961	0.000549678	114836/4063/8320/3458/30009/59067/6363/911/3558/3593/149233/3662/3569/5105	14
GO:0050731	BP	GO:0050731	positive regulation of peptidyl-tyrosine phosphorylation	19/628	193/18723	2.8091e-05	0.000667961	0.000549678	55024/3458/916/5788/26228/59067/3479/6352/3558/3593/149233/3952/3569/183/93978/90070/1440/9370/2689	19
GO:0050866	BP	GO:0050866	negative regulation of cell activation	20/628	210/18723	2.81921e-05	0.000667961	0.000549678	55024/1269/56253/30009/5788/26279/374403/54900/640/729230/8530/201633/23495/9750/6375/3558/1378/284467/51083/2266	20
GO:0051209	BP	GO:0051209	release of sequestered calcium ion into cytosol	14/628	115/18723	3.10017e-05	0.000727061	0.000598313	356/5788/3932/4283/1234/1236/930/57338/2829/6363/6375/477/90070/3358	14
GO:0001913	BP	GO:0001913	T cell mediated cytotoxicity	9/628	49/18723	3.13839e-05	0.000727061	0.000598313	5788/3821/5551/3575/911/3004/6375/3593/149233	9
GO:0050832	BP	GO:0050832	defense response to fungus	9/628	49/18723	3.13839e-05	0.000727061	0.000598313	1113/117159/10578/84659/1511/93978/26525/3605/3346	9
GO:1904894	BP	GO:1904894	positive regulation of receptor signaling pathway via STAT	9/628	49/18723	3.13839e-05	0.000727061	0.000598313	3575/6352/3593/149233/3952/3569/183/55801/2689	9
GO:0030073	BP	GO:0030073	insulin secretion	19/628	195/18723	3.24212e-05	0.000746943	0.000614674	1113/3458/640/9607/6352/952/3952/7425/3569/51083/114131/114/222546/3170/2693/9971/6755/1392/4760	19
GO:0051283	BP	GO:0051283	negative regulation of sequestering of calcium ion	14/628	116/18723	3.41902e-05	0.000783368	0.00064465	356/5788/3932/4283/1234/1236/930/57338/2829/6363/6375/477/90070/3358	14
GO:0090276	BP	GO:0090276	regulation of peptide hormone secretion	19/628	196/18723	3.48019e-05	0.000793027	0.000652598	1113/3458/640/9607/6352/952/3952/3569/114131/114/222546/3170/2693/2266/9971/6755/3358/1392/4760	19
GO:0034104	BP	GO:0034104	negative regulation of tissue remodeling	6/628	20/18723	3.60413e-05	0.000816805	0.000672166	9607/952/3569/183/796/3375	6
GO:0048663	BP	GO:0048663	neuron fate commitment	10/628	62/18723	3.73928e-05	0.000842853	0.000693602	7471/23040/63950/10215/116448/5080/1745/10660/8022/6656	10
GO:0002360	BP	GO:0002360	T cell lineage commitment	7/628	29/18723	3.786e-05	0.000848798	0.000698493	114836/4063/30009/3593/149233/3662/3569	7
GO:0002700	BP	GO:0002700	regulation of production of molecular mediator of immune response	17/628	164/18723	3.81041e-05	0.000849702	0.000699237	10666/6504/959/30009/5788/10225/115352/51744/729230/59067/6375/3558/1378/3805/3569/25818/3605	17
GO:0050796	BP	GO:0050796	regulation of insulin secretion	17/628	165/18723	4.11853e-05	0.000909501	0.000748447	1113/3458/640/9607/6352/952/3952/3569/114131/114/222546/3170/2693/9971/6755/1392/4760	17
GO:0051282	BP	GO:0051282	regulation of sequestering of calcium ion	14/628	118/18723	4.14401e-05	0.000909501	0.000748447	356/5788/3932/4283/1234/1236/930/57338/2829/6363/6375/477/90070/3358	14
GO:0071346	BP	GO:0071346	cellular response to interferon-gamma	14/628	118/18723	4.14401e-05	0.000909501	0.000748447	356/3458/6846/115361/7294/6363/6352/6358/6375/3593/115362/6368/163351/6360	14
GO:0046641	BP	GO:0046641	positive regulation of alpha-beta T cell proliferation	6/628	21/18723	4.90323e-05	0.0010705	0.000880934	916/5788/729230/7535/6375/3593	6
GO:0045582	BP	GO:0045582	positive regulation of T cell differentiation	12/628	91/18723	5.12227e-05	0.00111249	0.000915493	9840/3458/5788/939/3575/7535/6363/3558/3593/1378/149233/5105	12
GO:0050856	BP	GO:0050856	regulation of T cell receptor signaling pathway	8/628	41/18723	5.4977e-05	0.00118784	0.000977502	9840/50852/4068/10666/53347/84174/3932/1236	8
GO:0051208	BP	GO:0051208	sequestering of calcium ion	14/628	122/18723	6.00707e-05	0.00129121	0.00106256	356/5788/3932/4283/1234/1236/930/57338/2829/6363/6375/477/90070/3358	14
GO:0033604	BP	GO:0033604	negative regulation of catecholamine secretion	5/628	14/18723	6.50265e-05	0.00137013	0.0011275	1113/6860/186/2693/1392	5
GO:0045059	BP	GO:0045059	positive thymic T cell selection	5/628	14/18723	6.50265e-05	0.00137013	0.0011275	917/916/5788/915/7535	5
GO:0042093	BP	GO:0042093	T-helper cell differentiation	10/628	66/18723	6.50563e-05	0.00137013	0.0011275	114836/4063/30009/59067/6363/3558/3593/149233/3662/3569	10
GO:0072678	BP	GO:0072678	T cell migration	10/628	66/18723	6.50563e-05	0.00137013	0.0011275	2833/6846/729230/7535/9750/6352/6375/1235/10563/2838	10
GO:0045061	BP	GO:0045061	thymic T cell selection	6/628	22/18723	6.5516e-05	0.00137287	0.00112977	917/916/5788/915/1236/7535	6
GO:0070228	BP	GO:0070228	regulation of lymphocyte apoptotic process	9/628	54/18723	6.99765e-05	0.00145901	0.00120065	917/939/640/3575/5133/6352/3558/3620/5304	9
GO:0031640	BP	GO:0031640	killing of cells of other organism	10/628	68/18723	8.44238e-05	0.00174281	0.00143419	1113/3458/5551/2208/4069/117159/10578/1511/4589/3346	10
GO:0042531	BP	GO:0042531	positive regulation of tyrosine phosphorylation of STAT protein	10/628	68/18723	8.44238e-05	0.00174281	0.00143419	3458/59067/3479/6352/3558/3593/149233/3952/3569/2689	10
GO:0097553	BP	GO:0097553	calcium ion transmembrane import into cytosol	15/628	142/18723	8.6656e-05	0.00178008	0.00146486	356/5788/3932/4283/1234/1236/930/57338/2829/6363/5023/6375/477/90070/3358	15
GO:0002312	BP	GO:0002312	B cell activation involved in immune response	11/628	82/18723	8.92783e-05	0.00182495	0.00150179	959/30009/5788/930/59067/5450/3558/1235/1378/3569/159296	11
GO:0002335	BP	GO:0002335	mature B cell differentiation	7/628	33/18723	9.22257e-05	0.0018669	0.00153631	930/59067/5450/3558/1378/3569/159296	7
GO:0036336	BP	GO:0036336	dendritic cell migration	7/628	33/18723	9.22257e-05	0.0018669	0.00153631	6504/1234/1236/729230/6363/6352/1235	7
GO:0046427	BP	GO:0046427	positive regulation of receptor signaling pathway via JAK-STAT	8/628	44/18723	9.33361e-05	0.00188025	0.00154729	6352/3593/149233/3952/3569/183/55801/2689	8
GO:0050433	BP	GO:0050433	regulation of catecholamine secretion	9/628	56/18723	9.39199e-05	0.00188291	0.00154949	1113/9607/4887/183/6860/186/4986/2693/1392	9
GO:0010820	BP	GO:0010820	positive regulation of T cell chemotaxis	5/628	15/18723	9.48535e-05	0.00189253	0.0015574	6846/729230/6352/6375/10563	5
GO:0060402	BP	GO:0060402	calcium ion transport into cytosol	16/628	160/18723	9.8303e-05	0.00195202	0.00160635	356/5788/3932/4283/931/1234/1236/930/57338/2829/6363/5023/6375/477/90070/3358	16
GO:0050886	BP	GO:0050886	endocrine process	11/628	83/18723	9.98527e-05	0.00197339	0.00162394	6863/1215/3952/1511/1908/51083/183/1081/186/4986/1392	11
GO:0002548	BP	GO:0002548	monocyte chemotaxis	10/628	70/18723	0.000108472	0.00213363	0.00175581	6846/729230/6363/6352/6358/6375/6368/6360/3569/796	10
GO:0015844	BP	GO:0015844	monoamine transport	11/628	84/18723	0.000111478	0.00218245	0.00179598	1113/9607/5023/4887/183/6860/186/6530/4986/2693/1392	11
GO:0050727	BP	GO:0050727	regulation of inflammatory response	28/628	386/18723	0.000117511	0.00227153	0.00186929	3458/1269/81793/5788/26279/26228/1236/729230/8530/59067/90865/3479/6352/6863/4049/6375/1776/3558/3593/3848/284467/6401/1215/3569/183/9370/2693/9971	28
GO:0007631	BP	GO:0007631	feeding behavior	12/628	99/18723	0.000117662	0.00227153	0.00186929	9607/4887/3952/2019/51083/183/796/4986/3375/2693/4852/3358	12
GO:0015837	BP	GO:0015837	amine transport	12/628	99/18723	0.000117662	0.00227153	0.00186929	1113/9607/477/4887/3952/183/6860/1644/186/4986/2693/1392	12
GO:0030534	BP	GO:0030534	adult behavior	14/628	130/18723	0.000120162	0.00230911	0.00190022	9607/124925/3766/477/3952/5079/2019/2566/114798/340990/4986/3170/2693/4852	14
GO:0002709	BP	GO:0002709	regulation of T cell mediated immunity	11/628	85/18723	0.000124237	0.00235757	0.0019401	6504/30009/5788/3821/3575/729230/911/6375/3593/149233/3569	11
GO:0031424	BP	GO:0031424	keratinization	9/628	58/18723	0.00012438	0.00235757	0.0019401	25818/3868/3713/4014/254910/23581/353132/353139/353131	9
GO:0050432	BP	GO:0050432	catecholamine secretion	9/628	58/18723	0.00012438	0.00235757	0.0019401	1113/9607/4887/183/6860/186/4986/2693/1392	9
GO:2000107	BP	GO:2000107	negative regulation of leukocyte apoptotic process	8/628	46/18723	0.000129547	0.00243635	0.00200492	939/1236/3575/6363/6352/3558/5304/2693	8
GO:0032640	BP	GO:0032640	tumor necrosis factor production	17/628	181/18723	0.000130873	0.00243635	0.00200492	6504/3458/5788/914/2841/729230/90865/3479/6363/3593/3952/3569/9370/1149/2693/3605/9971	17
GO:0032680	BP	GO:0032680	regulation of tumor necrosis factor production	17/628	181/18723	0.000130873	0.00243635	0.00200492	6504/3458/5788/914/2841/729230/90865/3479/6363/3593/3952/3569/9370/1149/2693/3605/9971	17
GO:0097696	BP	GO:0097696	receptor signaling pathway via STAT	17/628	181/18723	0.000130873	0.00243635	0.00200492	3458/6775/5788/3575/729230/59067/3479/6352/3558/3593/149233/3952/3569/183/55801/2689/4760	17
GO:0002827	BP	GO:0002827	positive regulation of T-helper 1 type immune response	5/628	16/18723	0.000134172	0.00244323	0.00201058	6504/729230/6375/3593/149233	5
GO:0010819	BP	GO:0010819	regulation of T cell chemotaxis	5/628	16/18723	0.000134172	0.00244323	0.00201058	6846/729230/6352/6375/10563	5
GO:0045779	BP	GO:0045779	negative regulation of bone resorption	5/628	16/18723	0.000134172	0.00244323	0.00201058	9607/952/3569/796/3375	5
GO:0050862	BP	GO:0050862	positive regulation of T cell receptor signaling pathway	5/628	16/18723	0.000134172	0.00244323	0.00201058	9840/50852/10666/3932/1236	5
GO:2000846	BP	GO:2000846	regulation of corticosteroid hormone secretion	5/628	16/18723	0.000134172	0.00244323	0.00201058	6863/51083/183/186/1392	5
GO:0070227	BP	GO:0070227	lymphocyte apoptotic process	10/628	72/18723	0.000138075	0.00249511	0.00205328	917/356/939/640/3575/5133/6352/3558/3620/5304	10
GO:0034103	BP	GO:0034103	regulation of tissue remodeling	11/628	86/18723	0.000138218	0.00249511	0.00205328	9607/59067/952/5166/3558/3593/3952/3569/183/796/3375	11
GO:0060401	BP	GO:0060401	cytosolic calcium ion transport	17/628	182/18723	0.000139963	0.00251572	0.00207024	356/5788/3932/4283/931/1234/1236/930/57338/2829/6363/5023/6375/477/90070/492/3358	17
GO:0051937	BP	GO:0051937	catecholamine transport	10/628	73/18723	0.000155262	0.00277872	0.00228667	1113/9607/4887/183/6860/186/6530/4986/2693/1392	10
GO:0009620	BP	GO:0009620	response to fungus	9/628	60/18723	0.00016269	0.00289922	0.00238583	1113/117159/10578/84659/1511/93978/26525/3605/3346	9
GO:0044060	BP	GO:0044060	regulation of endocrine process	7/628	36/18723	0.000165151	0.00293055	0.00241161	6863/3952/51083/183/186/4986/1392	7
GO:0019233	BP	GO:0019233	sensory perception of pain	12/628	103/18723	0.000172375	0.00304578	0.00250643	1269/729230/6863/3593/4887/117194/796/4986/3375/58503/26952/10879	12
GO:0002687	BP	GO:0002687	positive regulation of leukocyte migration	14/628	135/18723	0.000179806	0.00315054	0.00259265	6504/2277/6846/6403/1236/729230/9750/6363/6352/6375/1235/1908/3569/10563	14
GO:0002710	BP	GO:0002710	negative regulation of T cell mediated immunity	6/628	26/18723	0.000180311	0.00315054	0.00259265	6504/30009/5788/3821/3575/6375	6
GO:0008217	BP	GO:0008217	regulation of blood pressure	17/628	186/18723	0.000182082	0.00315054	0.00259265	1113/9607/5023/6863/477/2837/1215/3952/10911/1511/1908/183/9370/186/796/4852/1392	17
GO:0071706	BP	GO:0071706	tumor necrosis factor superfamily cytokine production	17/628	186/18723	0.000182082	0.00315054	0.00259265	6504/3458/5788/914/2841/729230/90865/3479/6363/3593/3952/3569/9370/1149/2693/3605/9971	17
GO:1903555	BP	GO:1903555	regulation of tumor necrosis factor superfamily cytokine production	17/628	186/18723	0.000182082	0.00315054	0.00259265	6504/3458/5788/914/2841/729230/90865/3479/6363/3593/3952/3569/9370/1149/2693/3605/9971	17
GO:2000401	BP	GO:2000401	regulation of lymphocyte migration	9/628	61/18723	0.000185254	0.00319219	0.00262692	6846/729230/9750/6352/6375/100528032/22914/1235/10563	9
GO:0045621	BP	GO:0045621	positive regulation of lymphocyte differentiation	12/628	104/18723	0.000189032	0.00324389	0.00266946	9840/3458/5788/939/3575/7535/6363/3558/3593/1378/149233/5105	12
GO:1902105	BP	GO:1902105	regulation of leukocyte differentiation	22/628	279/18723	0.000194089	0.00331327	0.00272655	9840/3458/56253/30009/5788/914/115352/939/257101/3575/729230/9607/7535/6363/3558/3593/1378/149233/3662/9370/5105/3605	22
GO:0033077	BP	GO:0033077	T cell differentiation in thymus	10/628	75/18723	0.000195081	0.00331327	0.00272655	917/9840/916/5788/915/1236/3575/7535/7471/1235	10
GO:0050920	BP	GO:0050920	regulation of chemotaxis	19/628	223/18723	0.000195459	0.00331327	0.00272655	6504/2841/2277/6846/26228/1236/729230/9750/6363/6352/6375/1233/100528032/22914/1235/1908/3569/10563/6092	19
GO:0071542	BP	GO:0071542	dopaminergic neuron differentiation	7/628	37/18723	0.000197852	0.00334026	0.00274877	2277/7471/2019/63950/340419/3170/8929	7
GO:0007259	BP	GO:0007259	receptor signaling pathway via JAK-STAT	16/628	170/18723	0.000199707	0.00335797	0.00276334	3458/6775/5788/729230/59067/3479/6352/3558/3593/149233/3952/3569/183/55801/2689/4760	16
GO:0060986	BP	GO:0060986	endocrine hormone secretion	8/628	49/18723	0.000204966	0.00343255	0.00282472	6863/3952/51083/183/1081/186/4986/1392	8
GO:0008343	BP	GO:0008343	adult feeding behavior	4/628	10/18723	0.000224028	0.00364155	0.0029967	9607/3952/2693/4852	4
GO:0021903	BP	GO:0021903	rostrocaudal neural tube patterning	4/628	10/18723	0.000224028	0.00364155	0.0029967	7471/2019/2637/5080	4
GO:0032275	BP	GO:0032275	luteinizing hormone secretion	4/628	10/18723	0.000224028	0.00364155	0.0029967	3952/1081/4986/1392	4
GO:0035747	BP	GO:0035747	natural killer cell chemotaxis	4/628	10/18723	0.000224028	0.00364155	0.0029967	6352/6375/100528032/22914	4
GO:0070091	BP	GO:0070091	glucagon secretion	4/628	10/18723	0.000224028	0.00364155	0.0029967	9607/3952/3569/1392	4
GO:0070092	BP	GO:0070092	regulation of glucagon secretion	4/628	10/18723	0.000224028	0.00364155	0.0029967	9607/3952/3569/1392	4
GO:0002825	BP	GO:0002825	regulation of T-helper 1 type immune response	6/628	27/18723	0.000225304	0.00364155	0.0029967	6504/729230/6363/6375/3593/149233	6
GO:0042104	BP	GO:0042104	positive regulation of activated T cell proliferation	6/628	27/18723	0.000225304	0.00364155	0.0029967	6504/3479/126259/3558/3593/149233	6
GO:0051953	BP	GO:0051953	negative regulation of amine transport	6/628	27/18723	0.000225304	0.00364155	0.0029967	1113/3952/6860/186/2693/1392	6
GO:0051952	BP	GO:0051952	regulation of amine transport	11/628	91/18723	0.000229916	0.00370174	0.00304624	1113/9607/477/4887/3952/183/6860/186/4986/2693/1392	11
GO:0035930	BP	GO:0035930	corticosteroid hormone secretion	5/628	18/18723	0.000248917	0.00396177	0.00326022	6863/51083/183/186/1392	5
GO:0046851	BP	GO:0046851	negative regulation of bone remodeling	5/628	18/18723	0.000248917	0.00396177	0.00326022	9607/952/3569/796/3375	5
GO:0048535	BP	GO:0048535	lymph node development	5/628	18/18723	0.000248917	0.00396177	0.00326022	3575/4049/643/4050/159296	5
GO:0071222	BP	GO:0071222	cellular response to lipopolysaccharide	18/628	209/18723	0.00025005	0.00396467	0.00326261	389643/2672/4283/26228/1234/6352/3593/1244/1511/2920/3569/10563/90070/1440/26525/4986/2693/27179	18
GO:0019724	BP	GO:0019724	B cell mediated immunity	18/628	210/18723	0.000265159	0.00418831	0.00344665	10666/959/30009/5788/84174/939/930/730/4049/6375/2208/3558/3543/1235/1378/100423062/722/1380	18
GO:0002313	BP	GO:0002313	mature B cell differentiation involved in immune response	6/628	28/18723	0.000278686	0.00435594	0.00358459	59067/5450/3558/1378/3569/159296	6
GO:0010818	BP	GO:0010818	T cell chemotaxis	6/628	28/18723	0.000278686	0.00435594	0.00358459	2833/6846/729230/6352/6375/10563	6
GO:0001914	BP	GO:0001914	regulation of T cell mediated cytotoxicity	7/628	39/18723	0.000278905	0.00435594	0.00358459	5788/3821/3575/911/6375/3593/149233	7
GO:0050921	BP	GO:0050921	positive regulation of chemotaxis	14/628	141/18723	0.000283657	0.00441361	0.00363205	6504/2277/6846/1236/729230/9750/6363/6352/6375/1233/1235/1908/3569/10563	14
GO:0050708	BP	GO:0050708	regulation of protein secretion	21/628	268/18723	0.000293076	0.00454322	0.00373871	1113/3458/640/9607/3479/6352/952/3593/3952/3569/114131/114/222546/3170/2693/54474/2266/9971/6755/1392/4760	21
GO:0061844	BP	GO:0061844	antimicrobial humoral immune response mediated by antimicrobial peptide	10/628	79/18723	0.000300754	0.00464497	0.00382244	4283/10578/84659/2920/4589/10563/25818/3605/5967/51297	10
GO:0050729	BP	GO:0050729	positive regulation of inflammatory response	14/628	142/18723	0.000305204	0.00469631	0.00386469	3458/81793/26228/1236/729230/59067/90865/6863/4049/3558/3593/284467/3569/183	14
GO:0070555	BP	GO:0070555	response to interleukin-1	14/628	143/18723	0.000328138	0.00492815	0.00405548	6846/6363/6352/952/6358/6375/6368/1244/6401/6360/3569/5105/2266/3605	14
GO:0002714	BP	GO:0002714	positive regulation of B cell mediated immunity	7/628	40/18723	0.000328399	0.00492815	0.00405548	10666/30009/5788/4049/6375/2208/3558	7
GO:0002891	BP	GO:0002891	positive regulation of immunoglobulin mediated immune response	7/628	40/18723	0.000328399	0.00492815	0.00405548	10666/30009/5788/4049/6375/2208/3558	7
GO:0150077	BP	GO:0150077	regulation of neuroinflammatory response	7/628	40/18723	0.000328399	0.00492815	0.00405548	5788/26228/8530/90865/3479/284467/3569	7
GO:0140131	BP	GO:0140131	positive regulation of lymphocyte chemotaxis	5/628	19/18723	0.000328544	0.00492815	0.00405548	6846/729230/6352/6375/10563	5
GO:1903978	BP	GO:1903978	regulation of microglial cell activation	5/628	19/18723	0.000328544	0.00492815	0.00405548	5788/26228/8530/284467/3569	5
GO:2000831	BP	GO:2000831	regulation of steroid hormone secretion	5/628	19/18723	0.000328544	0.00492815	0.00405548	6863/51083/183/186/1392	5
GO:0001787	BP	GO:0001787	natural killer cell proliferation	4/628	11/18723	0.000342718	0.00508588	0.00418528	6504/3593/149233/3952	4
GO:0045060	BP	GO:0045060	negative thymic T cell selection	4/628	11/18723	0.000342718	0.00508588	0.00418528	916/5788/1236/7535	4
GO:1903238	BP	GO:1903238	positive regulation of leukocyte tethering or rolling	4/628	11/18723	0.000342718	0.00508588	0.00418528	6403/729230/6401/10164	4
GO:0003002	BP	GO:0003002	regionalization	24/628	331/18723	0.000355345	0.00525457	0.0043241	8854/497189/4222/7471/8626/7490/6496/56033/2019/2637/10683/63950/5080/1745/5992/6092/8022/3170/344022/391723/6656/134701/4760/55997	24
GO:0050864	BP	GO:0050864	regulation of B cell activation	17/628	198/18723	0.000381425	0.00561161	0.00461791	55024/30009/5788/115352/939/374403/640/930/23495/59067/952/3558/3543/1378/100423062/115650/3569	17
GO:0046635	BP	GO:0046635	positive regulation of alpha-beta T cell activation	9/628	67/18723	0.000382182	0.00561161	0.00461791	3458/916/5788/729230/7535/6363/6375/3593/149233	9
GO:0071347	BP	GO:0071347	cellular response to interleukin-1	12/628	113/18723	0.000411344	0.00601861	0.00495284	6846/6363/6352/6358/6375/6368/1244/6360/3569/5105/2266/3605	12
GO:0046629	BP	GO:0046629	gamma-delta T cell activation	5/628	20/18723	0.000426044	0.0062119	0.0051119	3702/5788/3821/2841/120425	5
GO:0046637	BP	GO:0046637	regulation of alpha-beta T cell differentiation	9/628	68/18723	0.000427602	0.0062129	0.00511272	3458/30009/257101/7535/6363/3558/3593/149233/3662	9
GO:1904892	BP	GO:1904892	regulation of receptor signaling pathway via STAT	12/628	114/18723	0.000446023	0.00645805	0.00531446	3458/5788/3575/6352/3593/149233/3952/3569/183/55801/2689/4760	12
GO:2000404	BP	GO:2000404	regulation of T cell migration	7/628	42/18723	0.000448443	0.00647062	0.0053248	6846/729230/9750/6352/6375/1235/10563	7
GO:0032102	BP	GO:0032102	negative regulation of response to external stimulus	28/628	420/18723	0.000467484	0.0067221	0.00553175	1269/5788/3821/10225/2841/26228/8530/9607/3479/3558/3593/100528032/22914/3848/1378/284467/3805/3952/149461/10563/1496/90070/9370/6092/350/2693/2266/9971	28
GO:0002444	BP	GO:0002444	myeloid leukocyte mediated immunity	11/628	99/18723	0.000481188	0.00687177	0.00565492	1113/26228/640/729230/1776/10814/5730/57126/1511/3569/117194	11
GO:0021510	BP	GO:0021510	spinal cord development	11/628	99/18723	0.000481188	0.00687177	0.00565492	51412/7471/26227/64211/10215/5080/10660/5992/6092/8022/6656	11
GO:0071219	BP	GO:0071219	cellular response to molecule of bacterial origin	18/628	221/18723	0.000491555	0.00699585	0.00575703	389643/2672/4283/26228/1234/6352/3593/1244/1511/2920/3569/10563/90070/1440/26525/4986/2693/27179	18
GO:0046541	BP	GO:0046541	saliva secretion	4/628	12/18723	0.000500475	0.00709857	0.00584156	497189/6863/362/4986	4
GO:0021700	BP	GO:0021700	developmental maturation	21/628	280/18723	0.000524584	0.0074153	0.0061022	8854/124925/59067/30812/3479/6363/342618/51412/6855/7471/1235/8941/3952/23025/6496/152015/51083/1811/6860/54763/2266	21
GO:0045123	BP	GO:0045123	cellular extravasation	9/628	70/18723	0.000531799	0.00749189	0.00616523	6402/6403/120425/729230/9750/6401/57126/10164/3952	9
GO:0042509	BP	GO:0042509	regulation of tyrosine phosphorylation of STAT protein	10/628	85/18723	0.000545903	0.00766469	0.00630743	3458/59067/3479/6352/3558/3593/149233/3952/3569/2689	10
GO:0002702	BP	GO:0002702	positive regulation of production of molecular mediator of immune response	12/628	117/18723	0.0005652	0.00790901	0.00650848	10666/6504/30009/5788/51744/59067/6375/3558/3805/3569/25818/3605	12
GO:0030902	BP	GO:0030902	hindbrain development	14/628	151/18723	0.000570811	0.00794106	0.00653486	916/8854/124925/7471/6753/8941/64211/2019/2637/1496/2020/186/8929/4760	14
GO:0050830	BP	GO:0050830	defense response to Gram-positive bacterium	11/628	101/18723	0.0005713	0.00794106	0.00653486	1113/115361/3575/55576/4049/163351/4069/84659/1511/3569/3605	11
GO:0044058	BP	GO:0044058	regulation of digestive system process	7/628	44/18723	0.000601133	0.00830041	0.00683058	497189/6863/3952/4986/2693/1392/4760	7
GO:0046006	BP	GO:0046006	regulation of activated T cell proliferation	7/628	44/18723	0.000601133	0.00830041	0.00683058	6504/56253/3479/126259/3558/3593/149233	7
GO:0015850	BP	GO:0015850	organic hydroxy compound transport	21/628	284/18723	0.00063102	0.00868434	0.00714652	1113/10351/9607/5023/6863/1244/4887/3952/51083/183/6860/364/9370/154664/359/186/6530/4986/2693/160728/1392	21
GO:0016064	BP	GO:0016064	immunoglobulin mediated immune response	17/628	207/18723	0.000635094	0.00871166	0.007169	10666/959/30009/5788/939/930/730/4049/6375/2208/3558/3543/1235/1378/100423062/722/1380	17
GO:0001776	BP	GO:0001776	leukocyte homeostasis	10/628	87/18723	0.000657471	0.00898903	0.00739726	84636/27240/729230/23495/8740/3558/608/4004/3569/159296	10
GO:0046425	BP	GO:0046425	regulation of receptor signaling pathway via JAK-STAT	11/628	103/18723	0.000675067	0.00919944	0.00757041	3458/5788/6352/3593/149233/3952/3569/183/55801/2689/4760	11
GO:0032098	BP	GO:0032098	regulation of appetite	5/628	22/18723	0.00068455	0.00929829	0.00765175	9607/3952/2693/4852/3358	5
GO:0001768	BP	GO:0001768	establishment of T cell polarity	4/628	13/18723	0.000703802	0.00952875	0.00784141	56253/1236/9750/6363	4
GO:0050901	BP	GO:0050901	leukocyte tethering or rolling	6/628	33/18723	0.000710588	0.00958949	0.00789139	6402/6403/729230/6401/10164/3952	6
GO:0007260	BP	GO:0007260	tyrosine phosphorylation of STAT protein	10/628	88/18723	0.000719938	0.00968433	0.00796944	3458/59067/3479/6352/3558/3593/149233/3952/3569/2689	10
GO:0002637	BP	GO:0002637	regulation of immunoglobulin production	9/628	73/18723	0.000726352	0.00973919	0.00801458	959/30009/5788/115352/59067/6375/3558/1378/3569	9
GO:0022600	BP	GO:0022600	digestive system process	11/628	104/18723	0.000732555	0.00979088	0.00805711	497189/6863/3952/887/362/4986/4583/2693/3605/1392/4760	11
GO:0051047	BP	GO:0051047	positive regulation of secretion	22/628	310/18723	0.000819172	0.0109136	0.00898101	3458/640/9607/3479/952/6863/8941/57126/4887/3952/1908/51083/183/114131/6860/90070/186/114/222546/4986/2266/1392	22
GO:0070232	BP	GO:0070232	regulation of T cell apoptotic process	6/628	34/18723	0.000838685	0.0111267	0.0091564	939/3575/5133/6352/3620/5304	6
GO:0051250	BP	GO:0051250	negative regulation of lymphocyte activation	14/628	157/18723	0.000840507	0.0111267	0.0091564	55024/56253/30009/26279/374403/54900/640/201633/23495/9750/6375/3558/1378/51083	14
GO:0035929	BP	GO:0035929	steroid hormone secretion	5/628	23/18723	0.000850775	0.011227	0.00923893	6863/51083/183/186/1392	5
GO:0010951	BP	GO:0010951	negative regulation of endopeptidase activity	19/628	252/18723	0.000891786	0.0117311	0.00965374	939/8530/8740/1378/27344/1473/183/50859/26998/866/58503/4102/26952/149708/1447/10879/89777/10816/89778	19
GO:0050798	BP	GO:0050798	activated T cell proliferation	7/628	47/18723	0.000904589	0.0118621	0.00976153	6504/56253/3479/126259/3558/3593/149233	7
GO:0051651	BP	GO:0051651	maintenance of location in cell	17/628	214/18723	0.000921789	0.0120285	0.00989852	356/5788/3932/4283/1234/1236/930/57338/2829/6363/6375/477/90070/53940/2516/94033/3358	17
GO:0018108	BP	GO:0018108	peptidyl-tyrosine phosphorylation	25/628	375/18723	0.000923052	0.0120285	0.00989852	3702/55024/3458/916/5788/3932/26228/640/7294/7535/59067/660/3479/6352/3558/3593/149233/3952/3569/183/93978/90070/1440/9370/2689	25
GO:0051341	BP	GO:0051341	regulation of oxidoreductase activity	11/628	107/18723	0.000929925	0.0120803	0.00994115	3458/1269/3001/2672/2208/6271/3952/1908/183/186/94033	11
GO:0034612	BP	GO:0034612	response to tumor necrosis factor	19/628	253/18723	0.000934844	0.0121009	0.00995809	6846/6363/6352/6358/6375/8115/6368/1244/608/9447/6401/115650/6360/2819/9370/5105/10537/796/4654	19
GO:0002275	BP	GO:0002275	myeloid cell activation involved in immune response	10/628	91/18723	0.000937312	0.0121009	0.00995809	1113/6504/3458/640/729230/1776/10814/5730/57126/117194	10
GO:0001767	BP	GO:0001767	establishment of lymphocyte polarity	4/628	14/18723	0.000959313	0.0123467	0.0101604	56253/1236/9750/6363	4
GO:0060249	BP	GO:0060249	anatomical structure homeostasis	22/628	314/18723	0.000968726	0.0124295	0.0102285	3512/729230/9607/5023/952/5166/3848/4069/5284/5304/3569/794/124590/90070/492/6530/796/4583/3375/58503/3605/4760	22
GO:0046640	BP	GO:0046640	regulation of alpha-beta T cell proliferation	6/628	35/18723	0.000983868	0.0125851	0.0103565	916/5788/729230/7535/6375/3593	6
GO:0018212	BP	GO:0018212	peptidyl-tyrosine modification	25/628	378/18723	0.00103271	0.0131694	0.0108374	3702/55024/3458/916/5788/3932/26228/640/7294/7535/59067/660/3479/6352/3558/3593/149233/3952/3569/183/93978/90070/1440/9370/2689	25
GO:0016486	BP	GO:0016486	peptide hormone processing	5/628	24/18723	0.00104529	0.0132189	0.0108781	5122/27344/1215/1511/9718	5
GO:0050855	BP	GO:0050855	regulation of B cell receptor signaling pathway	5/628	24/18723	0.00104529	0.0132189	0.0108781	5579/115352/26228/640/930	5
GO:0032623	BP	GO:0032623	interleukin-2 production	8/628	62/18723	0.00104927	0.0132189	0.0108781	30009/916/5788/729230/6375/1378/89795/3662	8
GO:0032663	BP	GO:0032663	regulation of interleukin-2 production	8/628	62/18723	0.00104927	0.0132189	0.0108781	30009/916/5788/729230/6375/1378/89795/3662	8
GO:0030900	BP	GO:0030900	forebrain development	25/628	379/18723	0.00107169	0.0134607	0.0110771	8854/7471/477/6753/1749/8941/64211/6496/333/5079/2637/886/63950/10215/5080/1745/5992/6092/140679/547/8022/4852/6656/1392/4760	25
GO:0042445	BP	GO:0042445	hormone metabolic process	17/628	218/18723	0.00113046	0.0141562	0.0116494	5122/2672/8854/1381/27344/124/1215/3952/1511/51083/125/1081/389434/158835/2516/10720/9718	17
GO:0001580	BP	GO:0001580	detection of chemical stimulus involved in sensory perception of bitter taste	6/628	36/18723	0.00114761	0.014328	0.0117908	285093/5284/5304/765/346562/83597	6
GO:0035270	BP	GO:0035270	endocrine system development	12/628	127/18723	0.00117212	0.0145902	0.0120066	8854/7490/6496/3569/5080/1081/1482/222546/2516/8022/3170/4760	12
GO:0042593	BP	GO:0042593	glucose homeostasis	19/628	258/18723	0.00117787	0.0146182	0.0120296	9607/5166/79727/1215/3952/7425/3569/5080/9370/5105/114/222546/4986/3170/9971/6755/26291/1392/4760	19
GO:0034764	BP	GO:0034764	positive regulation of transmembrane transport	17/628	219/18723	0.00118848	0.0147062	0.012102	5243/3458/4283/930/729230/3479/5023/6375/6271/1908/51083/183/90070/9370/4986/10368/26291	17
GO:0033500	BP	GO:0033500	carbohydrate homeostasis	19/628	259/18723	0.00123245	0.0152051	0.0125126	9607/5166/79727/1215/3952/7425/3569/5080/9370/5105/114/222546/4986/3170/9971/6755/26291/1392/4760	19
GO:0015874	BP	GO:0015874	norepinephrine transport	5/628	25/18723	0.00127093	0.0154845	0.0127425	183/186/6530/2693/1392	5
GO:0140448	BP	GO:0140448	signaling receptor ligand precursor processing	5/628	25/18723	0.00127093	0.0154845	0.0127425	5122/27344/1215/1511/9718	5
GO:1904996	BP	GO:1904996	positive regulation of leukocyte adhesion to vascular endothelial cell	5/628	25/18723	0.00127093	0.0154845	0.0127425	6403/729230/6401/10164/3569	5
GO:2000316	BP	GO:2000316	regulation of T-helper 17 type immune response	5/628	25/18723	0.00127093	0.0154845	0.0127425	30009/3558/3593/149233/93978	5
GO:0042976	BP	GO:0042976	activation of Janus kinase activity	4/628	15/18723	0.00127366	0.0154845	0.0127425	6352/3593/149233/183	4
GO:0007189	BP	GO:0007189	adenylate cyclase-activating G protein-coupled receptor signaling pathway	13/628	146/18723	0.00128906	0.0156261	0.012859	1113/1269/4283/8698/221188/347088/333/114131/114/2849/796/3375/84873	13
GO:0030888	BP	GO:0030888	regulation of B cell proliferation	8/628	64/18723	0.00129554	0.0156592	0.0128862	5788/115352/640/23495/59067/952/3558/115650	8
GO:0070231	BP	GO:0070231	T cell apoptotic process	7/628	50/18723	0.00131747	0.0158782	0.0130665	356/939/3575/5133/6352/3620/5304	7
GO:1903532	BP	GO:1903532	positive regulation of secretion by cell	20/628	282/18723	0.00139837	0.0168046	0.0138288	3458/640/9607/3479/952/6863/8941/57126/4887/3952/1908/51083/183/114131/6860/114/222546/4986/2266/1392	20
GO:0010466	BP	GO:0010466	negative regulation of peptidase activity	19/628	262/18723	0.00140932	0.0168875	0.0138971	939/8530/8740/1378/27344/1473/183/50859/26998/866/58503/4102/26952/149708/1447/10879/89777/10816/89778	19
GO:0071677	BP	GO:0071677	positive regulation of mononuclear cell migration	8/628	65/18723	0.00143482	0.0171438	0.014108	6504/6846/1236/729230/6352/6375/1235/10563	8
GO:0051384	BP	GO:0051384	response to glucocorticoid	13/628	148/18723	0.0014591	0.0173842	0.0143058	1244/6753/3569/590/2354/114131/9370/186/5105/2693/6755/4654/1392	13
GO:0043370	BP	GO:0043370	regulation of CD4-positive, alpha-beta T cell differentiation	7/628	51/18723	0.00148366	0.0175763	0.0144639	3458/30009/6363/3558/3593/149233/3662	7
GO:0046850	BP	GO:0046850	regulation of bone remodeling	7/628	51/18723	0.00148366	0.0175763	0.0144639	9607/952/5166/3952/3569/796/3375	7
GO:1903706	BP	GO:1903706	regulation of hemopoiesis	24/628	367/18723	0.00150167	0.0177392	0.014598	9840/3458/56253/30009/29909/5788/914/115352/939/257101/3575/729230/9607/7535/6363/3558/3593/1378/149233/3662/1440/9370/5105/3605	24
GO:0031960	BP	GO:0031960	response to corticosteroid	14/628	167/18723	0.00152639	0.0179246	0.0147505	1446/1244/6753/3569/590/2354/114131/9370/186/5105/2693/6755/4654/1392	14
GO:0034767	BP	GO:0034767	positive regulation of ion transmembrane transport	14/628	167/18723	0.00152639	0.0179246	0.0147505	5243/3458/4283/930/729230/5023/6375/6271/1908/51083/183/90070/4986/10368	14
GO:0007214	BP	GO:0007214	gamma-aminobutyric acid signaling pathway	5/628	26/18723	0.00153061	0.0179246	0.0147505	2566/9568/2556/2558/2554	5
GO:0046633	BP	GO:0046633	alpha-beta T cell proliferation	6/628	38/18723	0.00153691	0.0179246	0.0147505	916/5788/729230/7535/6375/3593	6
GO:0050730	BP	GO:0050730	regulation of peptidyl-tyrosine phosphorylation	19/628	264/18723	0.00153885	0.0179246	0.0147505	55024/3458/916/5788/26228/59067/3479/6352/3558/3593/149233/3952/3569/183/93978/90070/1440/9370/2689	19
GO:0014061	BP	GO:0014061	regulation of norepinephrine secretion	4/628	16/18723	0.00165349	0.0190999	0.0157177	183/186/2693/1392	4
GO:0032274	BP	GO:0032274	gonadotropin secretion	4/628	16/18723	0.00165349	0.0190999	0.0157177	3952/1081/4986/1392	4
GO:1903236	BP	GO:1903236	regulation of leukocyte tethering or rolling	4/628	16/18723	0.00165349	0.0190999	0.0157177	6403/729230/6401/10164	4
GO:0071675	BP	GO:0071675	regulation of mononuclear cell migration	11/628	115/18723	0.00167982	0.0193504	0.0159238	6504/6846/1236/729230/9750/6352/6375/100528032/22914/1235/10563	11
GO:0071216	BP	GO:0071216	cellular response to biotic stimulus	18/628	246/18723	0.00168509	0.0193576	0.0159298	389643/2672/4283/26228/1234/6352/3593/1244/1511/2920/3569/10563/90070/1440/26525/4986/2693/27179	18
GO:0007389	BP	GO:0007389	pattern specification process	27/628	436/18723	0.00173855	0.0198228	0.0163126	8854/497189/4222/7471/8626/7490/6496/56033/2019/2637/10683/63950/5080/1745/10660/5992/6092/1482/8022/3170/3238/344022/391723/6656/134701/4760/55997	27
GO:1904064	BP	GO:1904064	positive regulation of cation transmembrane transport	13/628	151/18723	0.00174878	0.0198228	0.0163126	3458/4283/930/729230/5023/6375/6271/1908/51083/183/90070/4986/10368	13
GO:0007187	BP	GO:0007187	G protein-coupled receptor signaling pathway, coupled to cyclic nucleotide second messenger	8/628	67/18723	0.0017489	0.0198228	0.0163126	1269/2829/6753/183/186/6755/4852/3358	8
GO:2000514	BP	GO:2000514	regulation of CD4-positive, alpha-beta T cell activation	8/628	67/18723	0.0017489	0.0198228	0.0163126	3458/30009/6363/6375/3558/3593/149233/3662	8
GO:0002440	BP	GO:0002440	production of molecular mediator of immune response	21/628	308/18723	0.00174935	0.0198228	0.0163126	10666/6504/959/30009/5788/10225/115352/51744/729230/59067/6375/126259/3558/29802/1235/1378/3805/3569/57379/25818/3605	21
GO:0002701	BP	GO:0002701	negative regulation of production of molecular mediator of immune response	6/628	39/18723	0.00176564	0.0198992	0.0163755	6504/30009/10225/115352/6375/1378	6
GO:0045622	BP	GO:0045622	regulation of T-helper cell differentiation	6/628	39/18723	0.00176564	0.0198992	0.0163755	30009/6363/3558/3593/149233/3662	6
GO:0021549	BP	GO:0021549	cerebellum development	10/628	99/18723	0.00179035	0.0201233	0.0165599	916/124925/7471/6753/8941/64211/2019/2637/186/4760	10
GO:0006836	BP	GO:0006836	neurotransmitter transport	16/628	208/18723	0.00179727	0.0201469	0.0165793	5579/5023/3766/6855/10814/477/23025/6860/1644/55879/6530/55117/140679/6511/1103/6572	16
GO:0032703	BP	GO:0032703	negative regulation of interleukin-2 production	5/628	27/18723	0.00182727	0.0204282	0.0168108	30009/5788/6375/1378/89795	5
GO:0071356	BP	GO:0071356	cellular response to tumor necrosis factor	17/628	229/18723	0.00192134	0.0213653	0.0175819	6846/6363/6352/6358/6375/8115/6368/1244/608/9447/115650/6360/2819/9370/5105/796/4654	17
GO:0071695	BP	GO:0071695	anatomical structure maturation	17/628	229/18723	0.00192134	0.0213653	0.0175819	8854/59067/30812/3479/6363/342618/51412/7471/1235/8941/3952/6496/152015/51083/1811/54763/2266	17
GO:0009410	BP	GO:0009410	response to xenobiotic stimulus	28/628	462/18723	0.00197326	0.0218843	0.0180091	5243/3932/1548/3777/952/4049/1244/9447/51083/590/2354/10249/768/1644/9370/6530/5009/116085/2939/10720/1553/6750/442038/26291/3358/1392/54578/4760	28
GO:0048243	BP	GO:0048243	norepinephrine secretion	4/628	17/18723	0.00210538	0.0232699	0.0191493	183/186/2693/1392	4
GO:0019226	BP	GO:0019226	transmission of nerve impulse	8/628	69/18723	0.00211494	0.0232699	0.0191493	9607/5023/6332/6328/149461/183/10368/2693	8
GO:0050805	BP	GO:0050805	negative regulation of synaptic transmission	8/628	69/18723	0.00211494	0.0232699	0.0191493	1269/952/4887/590/6860/2890/9370/114	8
GO:0050878	BP	GO:0050878	regulation of body fluid levels	24/628	379/18723	0.00229399	0.0251016	0.0206567	959/22915/3932/6403/640/7294/497189/5023/6863/3848/8626/3569/90070/3868/362/359/388698/4986/3170/350/2266/1447/51297/1448	24
GO:0032733	BP	GO:0032733	positive regulation of interleukin-10 production	6/628	41/18723	0.00229948	0.0251016	0.0206567	959/201633/6375/3593/3662/3569	6
GO:0050913	BP	GO:0050913	sensory perception of bitter taste	6/628	41/18723	0.00229948	0.0251016	0.0206567	285093/5284/5304/765/346562/83597	6
GO:0050777	BP	GO:0050777	negative regulation of immune response	15/628	194/18723	0.00234519	0.0255338	0.0210123	6504/30009/5788/3821/10225/3575/5133/729230/6375/3558/3593/1378/3805/722/1380	15
GO:0032760	BP	GO:0032760	positive regulation of tumor necrosis factor production	10/628	103/18723	0.00240715	0.0261401	0.0215112	3458/5788/914/729230/90865/6363/3593/3952/3569/3605	10
GO:0009306	BP	GO:0009306	protein secretion	23/628	359/18723	0.00242126	0.0262251	0.0215812	1113/3458/640/9607/3479/6352/952/3593/3952/7425/3569/51083/114131/114/222546/3170/2693/54474/2266/9971/6755/1392/4760	23
GO:0043270	BP	GO:0043270	positive regulation of ion transport	19/628	275/18723	0.00244612	0.0264257	0.0217463	5243/3458/4283/930/729230/5023/6352/6375/6271/4887/3952/1908/51083/183/90070/1482/4986/10368/1392	19
GO:1902107	BP	GO:1902107	positive regulation of leukocyte differentiation	13/628	157/18723	0.00247143	0.0265615	0.021858	9840/3458/5788/939/3575/7535/6363/3558/3593/1378/149233/5105/3605	13
GO:1903708	BP	GO:1903708	positive regulation of hemopoiesis	13/628	157/18723	0.00247143	0.0265615	0.021858	9840/3458/5788/939/3575/7535/6363/3558/3593/1378/149233/5105/3605	13
GO:0035592	BP	GO:0035592	establishment of protein localization to extracellular region	23/628	360/18723	0.00250745	0.0268794	0.0221196	1113/3458/640/9607/3479/6352/952/3593/3952/7425/3569/51083/114131/114/222546/3170/2693/54474/2266/9971/6755/1392/4760	23
GO:0030216	BP	GO:0030216	keratinocyte differentiation	12/628	139/18723	0.00253022	0.0269892	0.0222099	79413/8626/25818/5080/3868/3713/4014/254910/23581/353132/353139/353131	12
GO:0033555	BP	GO:0033555	multicellular organismal response to stress	8/628	71/18723	0.00253865	0.0269892	0.0222099	6863/477/4887/6530/796/2558/3358/1392	8
GO:0001916	BP	GO:0001916	positive regulation of T cell mediated cytotoxicity	5/628	29/18723	0.00254358	0.0269892	0.0222099	5788/911/6375/3593/149233	5
GO:2000406	BP	GO:2000406	positive regulation of T cell migration	5/628	29/18723	0.00254358	0.0269892	0.0222099	6846/729230/6352/6375/10563	5
GO:0002711	BP	GO:0002711	positive regulation of T cell mediated immunity	7/628	56/18723	0.00257357	0.027169	0.022358	6504/5788/911/6375/3593/149233/3569	7
GO:0071385	BP	GO:0071385	cellular response to glucocorticoid stimulus	7/628	56/18723	0.00257357	0.027169	0.022358	1244/6753/186/5105/6755/4654/1392	7
GO:0007200	BP	GO:0007200	phospholipase C-activating G protein-coupled receptor signaling pathway	10/628	104/18723	0.0025853	0.0272239	0.0224031	1113/84636/286530/2841/887/183/886/796/4986/3358	10
GO:0030890	BP	GO:0030890	positive regulation of B cell proliferation	6/628	42/18723	0.00260798	0.0272564	0.0224298	5788/115352/59067/952/3558/115650	6
GO:0032689	BP	GO:0032689	negative regulation of interferon-gamma production	6/628	42/18723	0.00260798	0.0272564	0.0224298	6504/10225/6375/1378/26525/9971	6
GO:0050912	BP	GO:0050912	detection of chemical stimulus involved in sensory perception of taste	6/628	42/18723	0.00260798	0.0272564	0.0224298	285093/5284/5304/765/346562/83597	6
GO:0032095	BP	GO:0032095	regulation of response to food	4/628	18/18723	0.0026358	0.0272736	0.022444	9607/3952/2693/4852	4
GO:0035743	BP	GO:0035743	CD4-positive, alpha-beta T cell cytokine production	4/628	18/18723	0.0026358	0.0272736	0.022444	6504/30009/6375/3569	4
GO:0150078	BP	GO:0150078	positive regulation of neuroinflammatory response	4/628	18/18723	0.0026358	0.0272736	0.022444	26228/90865/284467/3569	4
GO:0150079	BP	GO:0150079	negative regulation of neuroinflammatory response	4/628	18/18723	0.0026358	0.0272736	0.022444	5788/8530/3479/284467	4
GO:0050829	BP	GO:0050829	defense response to Gram-negative bacterium	9/628	88/18723	0.00274528	0.0283362	0.0233184	1113/6403/3593/4069/149233/84659/1511/3569/3605	9
GO:0070374	BP	GO:0070374	positive regulation of ERK1 and ERK2 cascade	16/628	217/18723	0.00275614	0.0283781	0.0233529	6504/5788/6846/1236/3479/6363/6352/6358/6375/6368/6360/55801/55532/2266/26291/3358	16
GO:0061756	BP	GO:0061756	leukocyte adhesion to vascular endothelial cell	7/628	57/18723	0.00285075	0.0292799	0.024095	6402/6403/729230/6401/10164/3952/3569	7
GO:0042088	BP	GO:0042088	T-helper 1 type immune response	6/628	43/18723	0.00294652	0.0301152	0.0247824	6504/729230/6363/6375/3593/149233	6
GO:0140353	BP	GO:0140353	lipid export from cell	6/628	43/18723	0.00294652	0.0301152	0.0247824	6863/3952/51083/183/186/1392	6
GO:0007202	BP	GO:0007202	activation of phospholipase C activity	5/628	30/18723	0.00296932	0.0302002	0.0248523	3702/7294/8698/6401/183	5
GO:0070229	BP	GO:0070229	negative regulation of lymphocyte apoptotic process	5/628	30/18723	0.00296932	0.0302002	0.0248523	939/3575/6352/3558/5304	5
GO:1903557	BP	GO:1903557	positive regulation of tumor necrosis factor superfamily cytokine production	10/628	107/18723	0.00318388	0.0323036	0.0265833	3458/5788/914/729230/90865/6363/3593/3952/3569/3605	10
GO:0070664	BP	GO:0070664	negative regulation of leukocyte proliferation	9/628	90/18723	0.00319956	0.0323839	0.0266494	56253/26279/640/23495/90865/6375/3558/1378/51083	9
GO:0070233	BP	GO:0070233	negative regulation of T cell apoptotic process	4/628	19/18723	0.00325107	0.0327462	0.0269476	939/3575/6352/5304	4
GO:2000319	BP	GO:2000319	regulation of T-helper 17 cell differentiation	4/628	19/18723	0.00325107	0.0327462	0.0269476	30009/3558/3593/149233	4
GO:0009952	BP	GO:0009952	anterior/posterior pattern specification	15/628	201/18723	0.00328914	0.0330318	0.0271826	8854/497189/4222/7471/7490/56033/2019/2637/10683/5080/3170/391723/134701/4760/55997	15
GO:0071692	BP	GO:0071692	protein localization to extracellular region	23/628	368/18723	0.00329526	0.0330318	0.0271826	1113/3458/640/9607/3479/6352/952/3593/3952/7425/3569/51083/114131/114/222546/3170/2693/54474/2266/9971/6755/1392/4760	23
GO:0045124	BP	GO:0045124	regulation of bone resorption	6/628	44/18723	0.00331684	0.0331684	0.027295	9607/952/5166/3569/796/3375	6
GO:0022037	BP	GO:0022037	metencephalon development	10/628	108/18723	0.00340624	0.0339809	0.0279636	916/124925/7471/6753/8941/64211/2019/2637/186/4760	10
GO:0071322	BP	GO:0071322	cellular response to carbohydrate stimulus	13/628	163/18723	0.0034225	0.0340616	0.02803	5579/79727/1215/3952/5105/114/222546/4986/3170/9971/26291/1392/4760	13
GO:0090183	BP	GO:0090183	regulation of kidney development	5/628	31/18723	0.00344418	0.0341958	0.0281404	30812/7490/183/9370/186	5
GO:0032768	BP	GO:0032768	regulation of monooxygenase activity	7/628	59/18723	0.00347316	0.0343201	0.0282427	3458/1269/2672/2208/6271/3952/186	7
GO:0051353	BP	GO:0051353	positive regulation of oxidoreductase activity	7/628	59/18723	0.00347316	0.0343201	0.0282427	3458/2208/6271/1908/183/186/94033	7
GO:0001708	BP	GO:0001708	cell fate specification	9/628	92/18723	0.00371104	0.036584	0.0301058	8320/30009/23040/63950/10215/5080/8022/3170/6656	9
GO:0001915	BP	GO:0001915	negative regulation of T cell mediated cytotoxicity	3/628	10/18723	0.00377771	0.036635	0.0301477	5788/3821/3575	3
GO:0038003	BP	GO:0038003	G protein-coupled opioid receptor signaling pathway	3/628	10/18723	0.00377771	0.036635	0.0301477	6855/114/4986	3
GO:0048251	BP	GO:0048251	elastic fiber assembly	3/628	10/18723	0.00377771	0.036635	0.0301477	7148/4239/4629	3
GO:1905941	BP	GO:1905941	positive regulation of gonad development	3/628	10/18723	0.00377771	0.036635	0.0301477	7490/1761/2516	3
GO:2000018	BP	GO:2000018	regulation of male gonad development	3/628	10/18723	0.00377771	0.036635	0.0301477	7490/1761/2516	3
GO:2000510	BP	GO:2000510	positive regulation of dendritic cell chemotaxis	3/628	10/18723	0.00377771	0.036635	0.0301477	6504/1236/1235	3
GO:2000849	BP	GO:2000849	regulation of glucocorticoid secretion	3/628	10/18723	0.00377771	0.036635	0.0301477	6863/51083/1392	3
GO:0050804	BP	GO:0050804	modulation of chemical synaptic transmission	26/628	439/18723	0.00381515	0.0369122	0.0303758	5579/1269/57338/729230/5023/3766/952/6863/6855/10814/477/4887/23025/7425/794/590/183/6860/2890/9370/9211/114/10368/2693/22829/1392	26
GO:0006939	BP	GO:0006939	smooth muscle contraction	10/628	110/18723	0.0038879	0.0372906	0.0306872	497189/5023/952/4629/477/4887/1908/183/796/2693	10
GO:0032611	BP	GO:0032611	interleukin-1 beta production	10/628	110/18723	0.0038879	0.0372906	0.0306872	149628/3458/1236/3479/6363/115362/9447/3569/2693/3605	10
GO:0032651	BP	GO:0032651	regulation of interleukin-1 beta production	10/628	110/18723	0.0038879	0.0372906	0.0306872	149628/3458/1236/3479/6363/115362/9447/3569/2693/3605	10
GO:0021536	BP	GO:0021536	diencephalon development	8/628	76/18723	0.00389003	0.0372906	0.0306872	8854/7471/6496/2637/10215/5080/8022/1392	8
GO:0099177	BP	GO:0099177	regulation of trans-synaptic signaling	26/628	440/18723	0.00393049	0.0375921	0.0309353	5579/1269/57338/729230/5023/3766/952/6863/6855/10814/477/4887/23025/7425/794/590/183/6860/2890/9370/9211/114/10368/2693/22829/1392	26
GO:0006883	BP	GO:0006883	cellular sodium ion homeostasis	4/628	20/18723	0.00395732	0.0376364	0.0309718	730/477/183/186	4
GO:0015669	BP	GO:0015669	gas transport	4/628	20/18723	0.00395732	0.0376364	0.0309718	363/362/58157/3049	4
GO:0009954	BP	GO:0009954	proximal/distal pattern formation	5/628	32/18723	0.00397122	0.0376364	0.0309718	8854/8626/6496/2019/1745	5
GO:0050850	BP	GO:0050850	positive regulation of calcium-mediated signaling	5/628	32/18723	0.00397122	0.0376364	0.0309718	50852/916/7535/3479/90070	5
GO:0071384	BP	GO:0071384	cellular response to corticosteroid stimulus	7/628	61/18723	0.00419397	0.0396573	0.0326348	1244/6753/186/5105/6755/4654/1392	7
GO:0001894	BP	GO:0001894	tissue homeostasis	18/628	268/18723	0.0042243	0.0398536	0.0327964	3512/729230/9607/952/5166/3848/4069/5284/5304/3569/124590/90070/796/4583/3375/58503/3605/4760	18
GO:0045834	BP	GO:0045834	positive regulation of lipid metabolic process	12/628	149/18723	0.00446048	0.0418923	0.0344741	3458/225/1236/930/6363/183/9370/1081/2693/9971/26291/3358	12
GO:1905039	BP	GO:1905039	carboxylic acid transmembrane transport	12/628	149/18723	0.00446048	0.0418923	0.0344741	5243/225/84889/3766/477/57709/183/55117/140679/6511/340024/160728	12
GO:0006816	BP	GO:0006816	calcium ion transport	25/628	422/18723	0.00448785	0.0420547	0.0346077	5579/356/5788/115352/3932/4283/931/1234/1236/930/57338/2829/6363/5023/6352/6375/477/6271/183/90070/492/10368/1447/3358/1392	25
GO:1902692	BP	GO:1902692	regulation of neuroblast proliferation	5/628	33/18723	0.00455348	0.0424786	0.0349565	284467/6496/63950/5080/11023	5
GO:0002260	BP	GO:0002260	lymphocyte homeostasis	7/628	62/18723	0.00459421	0.0424786	0.0349565	84636/27240/23495/8740/3558/608/4004	7
GO:0032613	BP	GO:0032613	interleukin-10 production	7/628	62/18723	0.00459421	0.0424786	0.0349565	959/201633/6375/3593/149233/3662/3569	7
GO:0032653	BP	GO:0032653	regulation of interleukin-10 production	7/628	62/18723	0.00459421	0.0424786	0.0349565	959/201633/6375/3593/149233/3662/3569	7
GO:0032731	BP	GO:0032731	positive regulation of interleukin-1 beta production	7/628	62/18723	0.00459421	0.0424786	0.0349565	149628/3458/6363/115362/9447/3569/3605	7
GO:0045576	BP	GO:0045576	mast cell activation	7/628	62/18723	0.00459421	0.0424786	0.0349565	1113/10666/1269/640/10814/5730/117194	7
GO:0001774	BP	GO:0001774	microglial cell activation	6/628	47/18723	0.00463638	0.0426792	0.0351216	3458/5788/26228/8530/284467/3569	6
GO:0048483	BP	GO:0048483	autonomic nervous system development	6/628	47/18723	0.00463638	0.0426792	0.0351216	30812/2676/8626/2637/91464/8929	6
GO:1903825	BP	GO:1903825	organic acid transmembrane transport	12/628	150/18723	0.0047051	0.0432164	0.0355637	5243/225/84889/3766/477/57709/183/55117/140679/6511/340024/160728	12
GO:0001818	BP	GO:0001818	negative regulation of cytokine production	22/628	357/18723	0.0047172	0.0432324	0.0355768	55024/6504/3458/30009/5788/10225/2841/225/1236/201633/3479/6375/3593/1378/89795/149233/3569/9370/1149/26525/2693/9971	22
GO:0002689	BP	GO:0002689	negative regulation of leukocyte chemotaxis	4/628	21/18723	0.00476049	0.0434382	0.0357462	2841/26228/100528032/22914	4
GO:0033762	BP	GO:0033762	response to glucagon	4/628	21/18723	0.00476049	0.0434382	0.0357462	1244/5105/114/26291	4
GO:0055067	BP	GO:0055067	monovalent inorganic cation homeostasis	12/628	151/18723	0.00496032	0.0451627	0.0371653	356/730/3766/6332/6863/5166/477/887/183/1811/186/5009	12
GO:0002725	BP	GO:0002725	negative regulation of T cell cytokine production	3/628	11/18723	0.00506583	0.0454291	0.0373845	6504/30009/6375	3
GO:0002924	BP	GO:0002924	negative regulation of humoral immune response mediated by circulating immunoglobulin	3/628	11/18723	0.00506583	0.0454291	0.0373845	1378/722/1380	3
GO:0032276	BP	GO:0032276	regulation of gonadotropin secretion	3/628	11/18723	0.00506583	0.0454291	0.0373845	3952/4986/1392	3
GO:0033632	BP	GO:0033632	regulation of cell-cell adhesion mediated by integrin	3/628	11/18723	0.00506583	0.0454291	0.0373845	916/6352/10563	3
GO:0071377	BP	GO:0071377	cellular response to glucagon stimulus	3/628	11/18723	0.00506583	0.0454291	0.0373845	5105/114/26291	3
GO:0097048	BP	GO:0097048	dendritic cell apoptotic process	3/628	11/18723	0.00506583	0.0454291	0.0373845	640/1236/6363	3
GO:2000668	BP	GO:2000668	regulation of dendritic cell apoptotic process	3/628	11/18723	0.00506583	0.0454291	0.0373845	640/1236/6363	3
GO:0051048	BP	GO:0051048	negative regulation of secretion	13/628	171/18723	0.00513225	0.0459259	0.0377934	1113/729230/9607/497189/3593/4887/3952/6860/9370/186/4986/2693/1392	13
GO:0001662	BP	GO:0001662	behavioral fear response	5/628	34/18723	0.00519396	0.0460603	0.037904	477/4887/2558/3358/1392	5
GO:0050869	BP	GO:0050869	negative regulation of B cell activation	5/628	34/18723	0.00519396	0.0460603	0.037904	55024/374403/640/23495/1378	5
GO:0051482	BP	GO:0051482	positive regulation of cytosolic calcium ion concentration involved in phospholipase C-activating G protein-coupled signaling pathway	5/628	34/18723	0.00519396	0.0460603	0.037904	84636/286530/2841/796/3358	5
GO:0070050	BP	GO:0070050	neuron cellular homeostasis	5/628	34/18723	0.00519396	0.0460603	0.037904	5023/3569/794/492/6530	5
GO:0046887	BP	GO:0046887	positive regulation of hormone secretion	11/628	133/18723	0.00520249	0.0460603	0.037904	640/952/6863/3952/1908/51083/114131/114/222546/2266/1392	11
GO:0031667	BP	GO:0031667	response to nutrient levels	27/628	474/18723	0.00542897	0.0479635	0.0394702	916/8854/9607/440738/4049/5166/6753/27344/3952/7425/590/114131/9370/5105/5009/3170/2693/54474/340024/9971/6750/4654/4852/5967/26291/3358/2689	27
GO:0046888	BP	GO:0046888	negative regulation of hormone secretion	7/628	64/18723	0.00548029	0.0483146	0.0397591	1113/9607/3952/9370/4986/2693/1392	7
GO:0007188	BP	GO:0007188	adenylate cyclase-modulating G protein-coupled receptor signaling pathway	16/628	233/18723	0.00549344	0.0483284	0.0397704	1113/1269/4283/8698/221188/347088/4887/333/114131/114/2849/346562/796/4986/3375/84873	16
GO:0003333	BP	GO:0003333	amino acid transmembrane transport	9/628	98/18723	0.005637	0.0494869	0.0407238	84889/3766/477/57709/183/55117/140679/6511/340024	9
GO:0021515	BP	GO:0021515	cell differentiation in spinal cord	6/628	49/18723	0.00570786	0.0497945	0.0409769	7471/64211/10215/10660/8022/6656	6
GO:0051932	BP	GO:0051932	synaptic transmission, GABAergic	6/628	49/18723	0.00570786	0.0497945	0.0409769	1269/6863/2566/2556/2558/2554	6
GO:0070741	BP	GO:0070741	response to interleukin-6	6/628	49/18723	0.00570786	0.0497945	0.0409769	2672/1244/3569/5105/3170/2266	6
GO:0009897	CC	GO:0009897	external side of plasma membrane	59/659	421/19550	9.57486e-21	3.89697e-18	3.57797e-18	5243/925/114836/4063/917/343413/10666/356/10663/6504/969/959/916/921/5788/962/914/915/2833/939/51744/4283/931/6403/1234/57823/1236/3575/930/5133/729230/3561/2829/55576/911/5023/973/2676/2208/1233/3560/643/3593/974/100528032/22914/3543/1235/6401/100423062/55867/115650/149233/696/286133/762/4340/2266/3605	59
GO:1902710	CC	GO:1902710	GABA receptor complex	6/659	20/19550	3.70892e-05	0.00754765	0.00692982	2566/55879/9568/2556/2558/2554	6
GO:0098982	CC	GO:0098982	GABA-ergic synapse	10/659	69/19550	9.99956e-05	0.0132354	0.012152	492/2566/114798/53942/140679/2556/2558/1008/2554/22829	10
GO:0099240	CC	GO:0099240	intrinsic component of synaptic membrane	16/659	163/19550	0.000130078	0.0132354	0.012152	3738/5023/492/2890/114798/114/53942/347731/2556/2558/4986/1008/10368/2693/2554/22829	16
GO:0099699	CC	GO:0099699	integral component of synaptic membrane	15/659	150/19550	0.000170287	0.0138614	0.0127267	3738/5023/492/2890/114798/114/347731/2556/2558/4986/1008/10368/2693/2554/22829	15
GO:0032589	CC	GO:0032589	neuron projection membrane	9/659	62/19550	0.000218589	0.0148276	0.0136139	9750/23109/2566/2890/6092/2556/2558/2554/5967	9
GO:0097060	CC	GO:0097060	synaptic membrane	27/659	384/19550	0.000278546	0.0152097	0.0139647	3738/5023/6855/8001/2893/23109/23025/794/399694/492/2566/2890/55879/114798/9568/6530/114/53942/347731/2556/2558/4986/1008/10368/2693/2554/22829	27
GO:0044306	CC	GO:0044306	neuron projection terminus	14/659	141/19550	0.000299099	0.0152097	0.0139647	5579/11341/3738/6855/10814/23025/794/114131/6860/140679/796/4986/4922/6572	14
GO:1902711	CC	GO:1902711	GABA-A receptor complex	5/659	19/19550	0.000336332	0.0152097	0.0139647	2566/55879/2556/2558/2554	5
GO:0098992	CC	GO:0098992	neuronal dense core vesicle	4/659	12/19550	0.000510144	0.019849	0.0182242	1113/6860/547/4852	4
GO:0032590	CC	GO:0032590	dendrite membrane	7/659	43/19550	0.000536459	0.019849	0.0182242	23109/2566/2890/2556/2558/2554/5967	7
GO:0099055	CC	GO:0099055	integral component of postsynaptic membrane	12/659	117/19550	0.00059172	0.0200692	0.0184264	3738/5023/2890/114798/347731/2556/2558/4986/1008/10368/2554/22829	12
GO:0043679	CC	GO:0043679	axon terminus	12/659	122/19550	0.000860819	0.0249185	0.0228787	5579/3738/6855/10814/23025/794/114131/140679/796/4986/4922/6572	12
GO:0098936	CC	GO:0098936	intrinsic component of postsynaptic membrane	12/659	122/19550	0.000860819	0.0249185	0.0228787	3738/5023/2890/114798/347731/2556/2558/4986/1008/10368/2554/22829	12
GO:0099060	CC	GO:0099060	integral component of postsynaptic specialization membrane	9/659	75/19550	0.000918371	0.0249185	0.0228787	2890/114798/347731/2556/2558/1008/10368/2554/22829	9
GO:0060076	CC	GO:0060076	excitatory synapse	7/659	49/19550	0.00120119	0.0290639	0.0266848	6855/794/492/2890/114/10368/22829	7
GO:0098948	CC	GO:0098948	intrinsic component of postsynaptic specialization membrane	9/659	78/19550	0.00121969	0.0290639	0.0266848	2890/114798/347731/2556/2558/1008/10368/2554/22829	9
GO:0062023	CC	GO:0062023	collagen-containing extracellular matrix	27/659	425/19550	0.00130032	0.0290639	0.0266848	158326/176/22915/7148/4239/25890/1302/1404/3848/131873/1297/1215/1308/27299/1511/7047/333/1299/183/10218/256076/3897/9370/4583/350/2266/89777	27
GO:0034707	CC	GO:0034707	chloride channel complex	7/659	50/19550	0.00135679	0.0290639	0.0266848	8001/57348/2566/55879/2556/2558/2554	7
GO:0031225	CC	GO:0031225	anchored component of membrane	14/659	170/19550	0.00189484	0.0385601	0.0354037	962/914/1043/2676/10232/57126/419/762/10942/53942/250/101928108/360226/55997	14
GO:0048018	MF	GO:0048018	receptor ligand activity	53/646	487/18368	2.62355e-13	1.57054e-10	1.34637e-10	1114/356/3458/959/2277/6846/4283/9607/8740/59067/90865/3479/6363/6352/6358/4049/6375/3558/3593/6368/7471/4050/284467/6360/3952/10911/2920/7425/57152/1908/3569/10563/51083/183/114131/55801/90070/1440/9370/1081/26525/796/3375/4922/3605/3641/6750/4852/5967/26291/1392/2689/27179	53
GO:0030546	MF	GO:0030546	signaling receptor activator activity	53/646	495/18368	5.02574e-13	1.57054e-10	1.34637e-10	1114/356/3458/959/2277/6846/4283/9607/8740/59067/90865/3479/6363/6352/6358/4049/6375/3558/3593/6368/7471/4050/284467/6360/3952/10911/2920/7425/57152/1908/3569/10563/51083/183/114131/55801/90070/1440/9370/1081/26525/796/3375/4922/3605/3641/6750/4852/5967/26291/1392/2689/27179	53
GO:0140375	MF	GO:0140375	immune receptor activity	23/646	144/18368	1.20829e-09	2.51727e-07	2.15796e-07	10663/3821/8807/1439/2833/1234/1236/3575/729230/3561/2829/2676/1233/3560/643/3593/3811/1235/1378/5284/3805/149233/1380	23
GO:0019957	MF	GO:0019957	C-C chemokine binding	10/646	24/18368	3.39329e-09	5.30202e-07	4.54522e-07	10663/2833/1234/1236/729230/2829/1233/2532/643/1235	10
GO:0005125	MF	GO:0005125	cytokine activity	29/646	235/18368	4.39167e-09	5.48959e-07	4.70602e-07	356/3458/959/6846/4283/8740/59067/90865/6363/6352/6358/4049/6375/3558/3593/6368/7471/4050/6360/2920/57152/3569/10563/55801/1440/9370/26525/3605/27179	29
GO:0005179	MF	GO:0005179	hormone activity	20/646	122/18368	9.19442e-09	9.57752e-07	8.21045e-07	1114/9607/3479/3952/10911/7425/1908/51083/183/114131/9370/1081/796/3375/4922/3641/6750/4852/1392/2689	20
GO:0016493	MF	GO:0016493	C-C chemokine receptor activity	9/646	23/18368	4.09137e-08	3.35399e-06	2.87525e-06	10663/2833/1234/1236/729230/2829/1233/643/1235	9
GO:0004896	MF	GO:0004896	cytokine receptor activity	17/646	97/18368	4.29311e-08	3.35399e-06	2.87525e-06	10663/8807/1439/2833/1234/1236/3575/729230/3561/2829/2676/1233/3560/643/3593/1235/149233	17
GO:0019956	MF	GO:0019956	chemokine binding	10/646	33/18368	1.20217e-07	8.08477e-06	6.93078e-06	10663/2833/1234/1236/729230/2829/1233/2532/643/1235	10
GO:0001637	MF	GO:0001637	G protein-coupled chemoattractant receptor activity	9/646	26/18368	1.42292e-07	8.08477e-06	6.93078e-06	10663/2833/1234/1236/729230/2829/1233/643/1235	9
GO:0004950	MF	GO:0004950	chemokine receptor activity	9/646	26/18368	1.42292e-07	8.08477e-06	6.93078e-06	10663/2833/1234/1236/729230/2829/1233/643/1235	9
GO:0005126	MF	GO:0005126	cytokine receptor binding	28/646	271/18368	3.65922e-07	1.90584e-05	1.63381e-05	356/3458/959/2277/6846/4283/26228/729230/8740/59067/6363/6352/6358/4049/6375/3558/3593/6368/4050/149233/6360/2920/3569/10563/1440/26525/2689/27179	28
GO:0008528	MF	GO:0008528	G protein-coupled peptide receptor activity	19/646	147/18368	1.00491e-06	4.83128e-05	4.14168e-05	10663/2833/1234/1236/729230/2829/1233/643/1235/6753/2837/4887/887/51083/886/186/4986/84539/6755	19
GO:0001653	MF	GO:0001653	peptide receptor activity	19/646	153/18368	1.85546e-06	8.28331e-05	7.10098e-05	10663/2833/1234/1236/729230/2829/1233/643/1235/6753/2837/4887/887/51083/886/186/4986/84539/6755	19
GO:0001664	MF	GO:0001664	G protein-coupled receptor binding	27/646	295/18368	6.03932e-06	0.000250814	0.000215013	6846/4283/729230/6363/6352/6358/6863/285093/6375/3558/6368/7471/6360/887/2920/333/1908/10563/51083/183/114131/346562/796/4922/4852/83597/1392	27
GO:0008009	MF	GO:0008009	chemokine activity	10/646	49/18368	6.42083e-06	0.000250814	0.000215013	6846/4283/6363/6352/6358/6375/6368/6360/2920/10563	10
GO:0019955	MF	GO:0019955	cytokine binding	16/646	139/18368	3.11071e-05	0.00114364	0.000980403	10663/2833/1234/1236/729230/3561/2829/1233/3560/2532/643/3593/1235/149233/26525/10816	16
GO:0071855	MF	GO:0071855	neuropeptide receptor binding	8/646	37/18368	3.50528e-05	0.00121711	0.00104339	6863/887/1908/51083/114131/4922/4852/1392	8
GO:0048020	MF	GO:0048020	CCR chemokine receptor binding	9/646	48/18368	3.82278e-05	0.00125536	0.00107618	6846/729230/6363/6352/6358/6375/6368/6360/10563	9
GO:0042379	MF	GO:0042379	chemokine receptor binding	11/646	72/18368	4.01717e-05	0.00125536	0.00107618	6846/4283/729230/6363/6352/6358/6375/6368/6360/2920/10563	11
GO:0016917	MF	GO:0016917	GABA receptor activity	6/646	22/18368	8.51732e-05	0.00253492	0.00217309	2566/55879/9568/2556/2558/2554	6
GO:0005237	MF	GO:0005237	inhibitory extracellular ligand-gated ion channel activity	5/646	15/18368	0.000118627	0.00337007	0.00288904	8001/2566/2556/2558/2554	5
GO:0005539	MF	GO:0005539	glycosaminoglycan binding	20/646	230/18368	0.000190307	0.00517138	0.00443324	1463/6402/176/5788/26279/3512/6403/55576/7148/1404/6368/84659/1511/333/10563/654429/50859/340419/350/5967	20
GO:0004866	MF	GO:0004866	endopeptidase inhibitor activity	17/646	180/18368	0.000214119	0.00557601	0.00478011	939/8530/8740/27344/1473/183/50859/26998/866/58503/26952/149708/1447/10879/89777/10816/89778	17
GO:0030246	MF	GO:0030246	carbohydrate binding	22/646	271/18368	0.000248517	0.00621293	0.00532611	1463/158326/969/6402/176/3821/3820/6403/10462/388512/2208/283420/3558/100528032/22914/3848/10143/6401/114805/170482/93978/5967	22
GO:0099095	MF	GO:0099095	ligand-gated anion channel activity	5/646	18/18368	0.000310029	0.00745263	0.00638887	8001/2566/2556/2558/2554	5
GO:0140359	MF	GO:0140359	ABC-type transporter activity	8/646	50/18368	0.000326007	0.00750928	0.00643743	5243/10349/225/10350/10351/1244/340273/154664	8
GO:0030414	MF	GO:0030414	peptidase inhibitor activity	17/646	187/18368	0.000336416	0.00750928	0.00643743	939/8530/8740/27344/1473/183/50859/26998/866/58503/26952/149708/1447/10879/89777/10816/89778	17
GO:0004890	MF	GO:0004890	GABA-A receptor activity	5/646	19/18368	0.000408649	0.00855317	0.00733231	2566/55879/2556/2558/2554	5
GO:0008503	MF	GO:0008503	benzodiazepine receptor activity	4/646	11/18368	0.000410552	0.00855317	0.00733231	2566/2556/2558/2554	4
GO:0061135	MF	GO:0061135	endopeptidase regulator activity	17/646	194/18368	0.000515079	0.0103847	0.00890238	939/8530/8740/27344/1473/183/50859/26998/866/58503/26952/149708/1447/10879/89777/10816/89778	17
GO:0005184	MF	GO:0005184	neuropeptide hormone activity	6/646	30/18368	0.000533393	0.0104178	0.00893082	9607/7425/51083/4922/4852/1392	6
GO:0015250	MF	GO:0015250	water channel activity	4/646	13/18368	0.000840896	0.0154577	0.0132513	363/364/362/359	4
GO:0022851	MF	GO:0022851	GABA-gated chloride ion channel activity	4/646	13/18368	0.000840896	0.0154577	0.0132513	2566/2556/2558/2554	4
GO:0005230	MF	GO:0005230	extracellular ligand-gated ion channel activity	9/646	73/18368	0.00101451	0.0181163	0.0155304	5023/8001/2893/2566/2890/55879/2556/2558/2554	9
GO:0005201	MF	GO:0005201	extracellular matrix structural constituent	15/646	172/18368	0.00112964	0.018827	0.0161397	176/22915/7148/4239/25890/1302/1404/131873/1297/1308/1299/256076/9370/57829/2266	15
GO:0004089	MF	GO:0004089	carbonate dehydratase activity	4/646	14/18368	0.00114468	0.018827	0.0161397	762/768/765/56934	4
GO:0071837	MF	GO:0071837	HMG box domain binding	4/646	14/18368	0.00114468	0.018827	0.0161397	4222/1749/10215/5080	4
GO:0004252	MF	GO:0004252	serine-type endopeptidase activity	15/646	174/18368	0.00126943	0.0203435	0.0174397	5122/3003/3001/2999/3004/3002/341277/1215/260429/1511/5646/25818/28983/10942/360226	15
GO:0008559	MF	GO:0008559	ABC-type xenobiotic transporter activity	4/646	15/18368	0.00151779	0.0237155	0.0203304	5243/10351/1244/340273	4
GO:0042626	MF	GO:0042626	ATPase-coupled transmembrane transporter activity	11/646	109/18368	0.00158201	0.0241161	0.0206738	5243/10349/225/10350/10351/1244/477/340273/1811/492/154664	11
GO:0022803	MF	GO:0022803	passive transmembrane transporter activity	30/646	481/18368	0.00183532	0.0273112	0.0234129	5551/3738/3777/5023/3766/6332/6328/441168/8001/2893/3755/9132/363/57348/285175/364/2566/2890/362/55879/3785/359/375519/2556/2558/27133/27012/10368/160728/2554	30
GO:0005372	MF	GO:0005372	water transmembrane transporter activity	4/646	16/18368	0.00196787	0.0279526	0.0239628	363/364/362/359	4
GO:0070492	MF	GO:0070492	oligosaccharide binding	4/646	16/18368	0.00196787	0.0279526	0.0239628	6402/6403/6401/5967	4
GO:0030020	MF	GO:0030020	extracellular matrix structural constituent conferring tensile strength	6/646	41/18368	0.00291184	0.0404422	0.0346696	1302/131873/1297/1308/1299/256076	6
GO:0008236	MF	GO:0008236	serine-type peptidase activity	15/646	191/18368	0.00315551	0.0428737	0.0367541	5122/3003/3001/2999/3004/3002/341277/1215/260429/1511/5646/25818/28983/10942/360226	15
GO:0061134	MF	GO:0061134	peptidase regulator activity	17/646	230/18368	0.00326935	0.0434753	0.0372698	939/8530/8740/27344/1473/183/50859/26998/866/58503/26952/149708/1447/10879/89777/10816/89778	17
GO:0015267	MF	GO:0015267	channel activity	29/646	480/18368	0.00342979	0.0446588	0.0382843	5551/3738/3777/5023/3766/6332/6328/441168/8001/2893/3755/9132/363/57348/285175/364/2566/2890/362/55879/3785/359/375519/2556/2558/27133/27012/10368/2554	29
GO:0017171	MF	GO:0017171	serine hydrolase activity	15/646	195/18368	0.00383475	0.0481775	0.0413008	5122/3003/3001/2999/3004/3002/341277/1215/260429/1511/5646/25818/28983/10942/360226	15
GO:0005326	MF	GO:0005326	neurotransmitter transmembrane transporter activity	4/646	19/18368	0.0038542	0.0481775	0.0413008	55879/6530/55117/6572	4

## Sheet: S10
Table S10: Functional annotation of RiskScore-related DEGs KEGG
	ID	Description	GeneRatio	BgRatio	pvalue	p.adjust	qvalue	geneID	Count
hsa04060	hsa04060	Cytokine-cytokine receptor interaction	45/247	265/5894	1.3413e-16	2.10584e-14	1.84958e-14	356/10663/3458/959/8807/1439/2277/2833/939/6846/4283/1234/1236/3575/729230/23495/3561/8740/2829/59067/6363/6352/6358/4049/6375/1233/3560/3558/643/3593/6368/4050/608/1235/115650/149233/6360/3952/2920/3569/10563/55801/1440/3605/2689	45
hsa05340	hsa05340	Primary immunodeficiency	16/247	35/5894	1.11519e-13	8.75421e-12	7.68891e-12	925/959/916/5788/915/3932/3575/930/23495/7535/3561/973/29851/3543/115650/57379	16
hsa04650	hsa04650	Natural killer cell mediated cytotoxicity	22/247	136/5894	3.45711e-08	1.80922e-06	1.58906e-06	5579/4068/356/3458/962/3821/919/5551/51744/3932/9437/7535/117157/3002/259197/3811/22914/3804/3805/3812/3802/399694	22
hsa04062	hsa04062	Chemokine signaling pathway	25/247	189/5894	2.35977e-07	9.26208e-06	8.13498e-06	3702/5579/10663/2833/6846/4283/1234/1236/729230/2829/10235/6363/6352/6358/6375/1233/643/6368/1235/6360/2920/10563/399694/2786/114	25
hsa04640	hsa04640	Hematopoietic cell lineage	16/247	88/5894	5.38976e-07	1.69239e-05	1.48644e-05	925/917/916/921/914/915/931/3575/930/911/952/2208/1378/3569/1380/1440	16
hsa04080	hsa04080	Neuroactive ligand-receptor interaction	30/247	272/5894	8.07687e-07	2.11345e-05	1.85626e-05	286530/1269/3001/8698/5023/8001/2893/6753/2837/4887/3952/887/1511/5646/886/2566/2890/55879/1081/186/9568/2556/2558/4986/2693/84539/6755/2554/3358/2689	30
hsa05332	hsa05332	Graft-versus-host disease	11/247	43/5894	9.80135e-07	2.1983e-05	1.93079e-05	356/3458/3821/5551/3002/3558/3811/3804/3812/3569/3802	11
hsa04660	hsa04660	T cell receptor signaling pathway	15/247	108/5894	3.75439e-05	0.000679891	0.000597155	925/917/3702/3458/959/916/5788/915/919/3932/5133/7535/3558/29851/57144	15
hsa05144	hsa05144	Malaria	10/247	51/5894	3.89746e-05	0.000679891	0.000597155	3458/959/3820/6403/2532/22914/1378/6401/3569/1440	10
hsa05143	hsa05143	African trypanosomiasis	8/247	35/5894	7.46886e-05	0.00117261	0.00102992	5579/356/3458/3593/3620/6401/3569/169355	8
hsa04514	hsa04514	Cell adhesion molecules (CAMs)	16/247	136/5894	0.000159637	0.00212745	0.00186856	925/10666/959/6402/5788/914/3385/6403/5133/5010/29851/9074/6401/149461/57863/3897	16
hsa04672	hsa04672	Intestinal immune network for IgA production	9/247	49/5894	0.000162607	0.00212745	0.00186856	959/23495/3558/29851/608/5284/115650/3569/57379	9
hsa02010	hsa02010	ABC transporters	8/247	44/5894	0.000405553	0.00489783	0.00430181	5243/10349/225/10350/10351/1244/340273/154664	8
hsa05330	hsa05330	Allograft rejection	7/247	39/5894	0.00101464	0.0113784	0.0099938	356/3458/959/5551/3002/3558/3593	7
hsa04970	hsa04970	Salivary secretion	11/247	89/5894	0.00112761	0.0118023	0.0103661	5579/952/4069/477/4589/1473/492/362/114/3346/5542	11
hsa04612	hsa04612	Antigen processing and presentation	10/247	78/5894	0.00141899	0.0139239	0.0122295	925/3458/3821/3811/3804/3805/3812/8302/3802/115653	10
hsa04974	hsa04974	Protein digestion and absorption	10/247	81/5894	0.00189751	0.0174535	0.0153295	1302/131873/477/1297/1308/1299/5646/6564/1357/340024	10
hsa04630	hsa04630	Jak-STAT signaling pathway	15/247	155/5894	0.00200103	0.0174535	0.0153295	3458/6775/1439/3575/3561/59067/3560/3558/3593/149233/3952/3569/55801/1440/2689	15
hsa04940	hsa04940	Type I diabetes mellitus	7/247	45/5894	0.0024168	0.0199704	0.0175402	356/3458/5551/3002/4049/3558/3593	7
hsa04614	hsa04614	Renin-angiotensin system	4/247	17/5894	0.00465169	0.0365158	0.0320722	1215/1511/183/186	4
hsa00830	hsa00830	Retinol metabolism	8/247	64/5894	0.00492121	0.0367919	0.0323147	8854/1548/124/125/158835/10720/1553/54578	8
hsa04972	hsa04972	Pancreatic secretion	10/247	101/5894	0.00934727	0.0667055	0.0585882	5579/26279/952/477/5646/1811/886/1357/492/114	10
hsa05142	hsa05142	Chagas disease (American trypanosomiasis)	10/247	104/5894	0.0113862	0.0777229	0.0682648	917/356/3458/916/915/919/6352/3558/3593/3569	10
hsa04950	hsa04950	Maturity onset diabetes of the young	4/247	25/5894	0.0190197	0.124421	0.10928	5080/3170/3375/4760	4
hsa05320	hsa05320	Autoimmune thyroid disease	6/247	54/5894	0.0244544	0.153574	0.134885	356/959/5551/3002/3558/1081	6
hsa00982	hsa00982	Drug metabolism - cytochrome P450	7/247	73/5894	0.0323311	0.19523	0.171473	1548/124/125/2939/10720/1553/54578	7
hsa00910	hsa00910	Nitrogen metabolism	3/247	23/5894	0.0694166	0.389229	0.341864	762/768/765	3
hsa04964	hsa04964	Proximal tubule bicarbonate reclamation	3/247	23/5894	0.0694166	0.389229	0.341864	477/762/5105	3
hsa04971	hsa04971	Gastric acid secretion	6/247	74/5894	0.0887585	0.48052	0.422046	5579/3766/477/887/114/6750	6
hsa04960	hsa04960	Aldosterone-regulated sodium reabsorption	4/247	42/5894	0.0974694	0.51009	0.448017	5579/3479/8471/477	4
hsa04973	hsa04973	Carbohydrate digestion and absorption	4/247	44/5894	0.110976	0.562038	0.493644	5579/477/3938/346562	4
hsa04920	hsa04920	Adipocytokine signaling pathway	5/247	68/5894	0.155059	0.726386	0.637992	8471/3952/9370/5105/4852	5
hsa05146	hsa05146	Amoebiasis	7/247	106/5894	0.155535	0.726386	0.637992	5579/3458/3593/1302/1511/3569/4583	7
hsa04610	hsa04610	Complement and coagulation cascades	5/247	69/5894	0.16186	0.726386	0.637992	730/1378/722/1380/2266	5
hsa04730	hsa04730	Long-term depression	5/247	70/5894	0.168779	0.726386	0.637992	5579/26279/3479/2890/1392	5
hsa00983	hsa00983	Drug metabolism - other enzymes	4/247	52/5894	0.172313	0.726386	0.637992	1548/10720/1553/54578	4
hsa00980	hsa00980	Metabolism of xenobiotics by cytochrome P450	5/247	71/5894	0.175813	0.726386	0.637992	124/125/2939/10720/54578	5
hsa04976	hsa04976	Bile secretion	5/247	71/5894	0.175813	0.726386	0.637992	5243/1244/477/114/9971	5
hsa05020	hsa05020	Prion diseases	3/247	36/5894	0.190185	0.765618	0.67245	730/6352/3569	3
hsa04662	hsa04662	B cell receptor signaling pathway	5/247	75/5894	0.205007	0.791079	0.694813	5579/930/973/974/1380	5
hsa04623	hsa04623	Cytosolic DNA-sensing pathway	4/247	56/5894	0.206587	0.791079	0.694813	90865/6352/9447/3569	4
hsa04670	hsa04670	Leukocyte transendothelial migration	7/247	117/5894	0.218707	0.817546	0.718059	3702/5579/7294/5010/9074/149461/1496	7
hsa00350	hsa00350	Tyrosine metabolism	3/247	41/5894	0.245618	0.89679	0.78766	124/125/1644	3
hsa00380	hsa00380	Tryptophan metabolism	3/247	42/5894	0.257014	0.917072	0.805474	3620/169355/1644	3
hsa00860	hsa00860	Porphyrin and chlorophyll metabolism	3/247	43/5894	0.268481	0.936699	0.822713	10720/94033/54578	3
hsa00053	hsa00053	Ascorbate and aldarate metabolism	2/247	26/5894	0.297852	0.99996	0.878275	10720/54578	2
hsa00052	hsa00052	Galactose metabolism	2/247	27/5894	0.313548	0.99996	0.878275	3938/3906	2
hsa03320	hsa03320	PPAR signaling pathway	4/247	70/5894	0.337363	0.99996	0.878275	5346/364/9370/5105	4
hsa05323	hsa05323	Rheumatoid arthritis	5/247	92/5894	0.34201	0.99996	0.878275	3458/6352/4050/3569/3605	5
hsa00340	hsa00340	Histidine metabolism	2/247	29/5894	0.344687	0.99996	0.878275	10841/1644	2
hsa05140	hsa05140	Leishmaniasis	4/247	73/5894	0.366307	0.99996	0.878275	5579/3458/3593/1378	4
hsa04150	hsa04150	mTOR signaling pathway	3/247	52/5894	0.372864	0.99996	0.878275	2277/3479/253314	3
hsa00790	hsa00790	Folate biosynthesis	1/247	11/5894	0.375824	0.99996	0.878275	250	1
hsa00040	hsa00040	Pentose and glucuronate interconversions	2/247	32/5894	0.390477	0.99996	0.878275	10720/54578	2
hsa04621	hsa04621	NOD-like receptor signaling pathway	3/247	59/5894	0.452289	0.99996	0.878275	6352/2920/3569	3
hsa04020	hsa04020	Calcium signaling pathway	8/247	177/5894	0.465418	0.99996	0.878275	5579/5023/952/887/886/492/114/3358	8
hsa00533	hsa00533	Glycosaminoglycan biosynthesis - keratan sulfate	1/247	15/5894	0.474254	0.99996	0.878275	10164	1
hsa04530	hsa04530	Tight junction	6/247	133/5894	0.4868	0.99996	0.878275	5579/5010/4629/9074/149461/1496	6
hsa00010	hsa00010	Glycolysis / Gluconeogenesis	3/247	65/5894	0.516942	0.99996	0.878275	124/125/5105	3
hsa05214	hsa05214	Glioma	3/247	65/5894	0.516942	0.99996	0.878275	5579/3479/399694	3
hsa00360	hsa00360	Phenylalanine metabolism	1/247	17/5894	0.517507	0.99996	0.878275	1644	1
hsa04540	hsa04540	Gap junction	4/247	90/5894	0.525279	0.99996	0.878275	5579/10382/114/3358	4
hsa00630	hsa00630	Glyoxylate and dicarboxylate metabolism	1/247	18/5894	0.537785	0.99996	0.878275	54363	1
hsa00670	hsa00670	One carbon pool by folate	1/247	18/5894	0.537785	0.99996	0.878275	10841	1
hsa00071	hsa00071	Fatty acid metabolism	2/247	43/5894	0.543711	0.99996	0.878275	124/125	2
hsa00531	hsa00531	Glycosaminoglycan degradation	1/247	19/5894	0.557215	0.99996	0.878275	60495	1
hsa04720	hsa04720	Long-term potentiation	3/247	70/5894	0.567573	0.99996	0.878275	5579/2890/114	3
hsa00592	hsa00592	alpha-Linolenic acid metabolism	1/247	20/5894	0.575831	0.99996	0.878275	26279	1
hsa00514	hsa00514	Other types of O-glycan biosynthesis	2/247	46/5894	0.580643	0.99996	0.878275	10720/54578	2
hsa04975	hsa04975	Fat digestion and absorption	2/247	46/5894	0.580643	0.99996	0.878275	26279/8513	2
hsa05416	hsa05416	Viral myocarditis	3/247	72/5894	0.586897	0.99996	0.878275	959/5551/4629	3
hsa01040	hsa01040	Biosynthesis of unsaturated fatty acids	1/247	21/5894	0.593667	0.99996	0.878275	54898	1
hsa00520	hsa00520	Amino sugar and nucleotide sugar metabolism	2/247	48/5894	0.604024	0.99996	0.878275	1118/27159	2
hsa04930	hsa04930	Type II diabetes mellitus	2/247	48/5894	0.604024	0.99996	0.878275	8471/9370	2
hsa04510	hsa04510	Focal adhesion	8/247	200/5894	0.605939	0.99996	0.878275	5579/2277/3479/7148/1302/131873/57144/399694	8
hsa04912	hsa04912	GnRH signaling pathway	4/247	101/5894	0.617382	0.99996	0.878275	5579/26279/1081/114	4
hsa04916	hsa04916	Melanogenesis	4/247	101/5894	0.617382	0.99996	0.878275	5579/7471/8326/114	4
hsa04620	hsa04620	Toll-like receptor signaling pathway	4/247	102/5894	0.625187	0.99996	0.878275	4283/6352/3593/3569	4
hsa00561	hsa00561	Glycerolipid metabolism	2/247	50/5894	0.62641	0.99996	0.878275	8513/119548	2
hsa04260	hsa04260	Cardiac muscle contraction	3/247	77/5894	0.632741	0.99996	0.878275	477/10368/170712	3
hsa00760	hsa00760	Nicotinate and nicotinamide metabolism	1/247	24/5894	0.642816	0.99996	0.878275	952	1
hsa04977	hsa04977	Vitamin digestion and absorption	1/247	24/5894	0.642816	0.99996	0.878275	158835	1
hsa04742	hsa04742	Taste transduction	2/247	52/5894	0.647806	0.99996	0.878275	114/346562	2
hsa00564	hsa00564	Glycerophospholipid metabolism	3/247	80/5894	0.658509	0.99996	0.878275	26279/2819/1103	3
hsa05145	hsa05145	Toxoplasmosis	5/247	133/5894	0.66171	0.99996	0.878275	3458/959/26279/1234/3593	5
hsa00500	hsa00500	Starch and sucrose metabolism	2/247	54/5894	0.668223	0.99996	0.878275	10720/54578	2
hsa05110	hsa05110	Vibrio cholerae infection	2/247	54/5894	0.668223	0.99996	0.878275	5579/4583	2
hsa00534	hsa00534	Glycosaminoglycan biosynthesis - heparan sulfate	1/247	26/5894	0.672246	0.99996	0.878275	2134	1
hsa05217	hsa05217	Basal cell carcinoma	2/247	55/5894	0.678069	0.99996	0.878275	7471/8326	2
hsa05410	hsa05410	Hypertrophic cardiomyopathy (HCM)	3/247	83/5894	0.682956	0.99996	0.878275	3479/3569/10368	3
hsa05150	hsa05150	Staphylococcus aureus infection	2/247	56/5894	0.687676	0.99996	0.878275	6403/2266	2
hsa05322	hsa05322	Systemic lupus erythematosus	5/247	138/5894	0.693365	0.99996	0.878275	3458/959/730/1511/158983	5
hsa00140	hsa00140	Steroid hormone biosynthesis	2/247	57/5894	0.697048	0.99996	0.878275	10720/54578	2
hsa04512	hsa04512	ECM-receptor interaction	3/247	85/5894	0.698521	0.99996	0.878275	7148/1302/131873	3
hsa04744	hsa04744	Phototransduction	1/247	29/5894	0.711923	0.99996	0.878275	346562	1
hsa04012	hsa04012	ErbB signaling pathway	3/247	87/5894	0.713501	0.99996	0.878275	5579/57144/399694	3
hsa00590	hsa00590	Arachidonic acid metabolism	2/247	59/5894	0.715096	0.99996	0.878275	26279/5730	2
hsa04270	hsa04270	Vascular smooth muscle contraction	4/247	116/5894	0.723567	0.99996	0.878275	5579/26279/4629/114	4
hsa00020	hsa00020	Citrate cycle (TCA cycle)	1/247	30/5894	0.724055	0.99996	0.878275	5105	1
hsa00512	hsa00512	Mucin type O-Glycan biosynthesis	1/247	30/5894	0.724055	0.99996	0.878275	114805	1
hsa00591	hsa00591	Linoleic acid metabolism	1/247	30/5894	0.724055	0.99996	0.878275	26279	1
hsa05414	hsa05414	Dilated cardiomyopathy	3/247	90/5894	0.734892	0.99996	0.878275	3479/114/10368	3
hsa05310	hsa05310	Asthma	1/247	31/5894	0.735678	0.99996	0.878275	959	1
hsa00260	hsa00260	Glycine, serine and threonine metabolism	1/247	32/5894	0.746813	0.99996	0.878275	26227	1
hsa04140	hsa04140	Regulation of autophagy	1/247	34/5894	0.767702	0.99996	0.878275	3458	1
hsa00565	hsa00565	Ether lipid metabolism	1/247	36/5894	0.786874	0.99996	0.878275	26279	1
hsa04380	hsa04380	Osteoclast differentiation	4/247	128/5894	0.79158	0.99996	0.878275	3458/55423/3932/2354	4
hsa05211	hsa05211	Renal cell carcinoma	2/247	70/5894	0.798887	0.99996	0.878275	2277/57144	2
hsa04360	hsa04360	Axon guidance	4/247	130/5894	0.801509	0.99996	0.878275	57144/3897/56896/6092	4
hsa04622	hsa04622	RIG-I-like receptor signaling pathway	2/247	71/5894	0.80531	0.99996	0.878275	3593/8653	2
hsa05100	hsa05100	Bacterial invasion of epithelial cells	2/247	71/5894	0.80531	0.99996	0.878275	399694/1496	2
hsa05218	hsa05218	Melanoma	2/247	71/5894	0.80531	0.99996	0.878275	3479/26291	2
hsa00620	hsa00620	Pyruvate metabolism	1/247	40/5894	0.820617	0.99996	0.878275	5105	1
hsa05412	hsa05412	Arrhythmogenic right ventricular cardiomyopathy (ARVC)	2/247	74/5894	0.8235	0.99996	0.878275	1496/10368	2
hsa04370	hsa04370	VEGF signaling pathway	2/247	76/5894	0.834767	0.99996	0.878275	5579/26279	2
hsa05219	hsa05219	Bladder cancer	1/247	42/5894	0.835437	0.99996	0.878275	2277	1
hsa04910	hsa04910	Insulin signaling pathway	4/247	138/5894	0.837466	0.99996	0.878275	8471/399694/5105/253314	4
hsa04962	hsa04962	Vasopressin-regulated water reabsorption	1/247	44/5894	0.849036	0.99996	0.878275	359	1
hsa04146	hsa04146	Peroxisome	2/247	79/5894	0.850456	0.99996	0.878275	225/54363	2
hsa04664	hsa04664	Fc epsilon RI signaling pathway	2/247	79/5894	0.850456	0.99996	0.878275	5579/26279	2
hsa03050	hsa03050	Proteasome	1/247	45/5894	0.85541	0.99996	0.878275	3458	1
hsa04330	hsa04330	Notch signaling pathway	1/247	47/5894	0.867365	0.99996	0.878275	10683	1
hsa00480	hsa00480	Glutathione metabolism	1/247	50/5894	0.883477	0.99996	0.878275	2939	1
hsa04914	hsa04914	Progesterone-mediated oocyte maturation	2/247	87/5894	0.885896	0.99996	0.878275	3479/114	2
hsa05213	hsa05213	Endometrial cancer	1/247	52/5894	0.893119	0.99996	0.878275	1496	1
hsa04210	hsa04210	Apoptosis	2/247	89/5894	0.893456	0.99996	0.878275	356/1439	2
hsa00330	hsa00330	Arginine and proline metabolism	1/247	54/5894	0.901967	0.99996	0.878275	5009	1
hsa05014	hsa05014	Amyotrophic lateral sclerosis (ALS)	1/247	54/5894	0.901967	0.99996	0.878275	2890	1
hsa05223	hsa05223	Non-small cell lung cancer	1/247	54/5894	0.901967	0.99996	0.878275	5579	1
hsa04722	hsa04722	Neurotrophin signaling pathway	3/247	127/5894	0.907263	0.99996	0.878275	356/8471/399694	3
hsa04340	hsa04340	Hedgehog signaling pathway	1/247	56/5894	0.910085	0.99996	0.878275	7471	1
hsa04666	hsa04666	Fc gamma R-mediated phagocytosis	2/247	95/5894	0.91344	0.99996	0.878275	5579/5788	2
hsa05130	hsa05130	Pathogenic Escherichia coli infection	1/247	58/5894	0.917533	0.99996	0.878275	10382	1
hsa05160	hsa05160	Hepatitis C	3/247	135/5894	0.92746	0.99996	0.878275	5010/9074/149461	3
hsa05200	hsa05200	Pathways in cancer	9/247	327/5894	0.9378	0.99996	0.878275	5579/356/2277/3479/7471/3569/8326/1496/26291	9
hsa04010	hsa04010	MAPK signaling pathway	7/247	268/5894	0.938739	0.99996	0.878275	5579/356/26279/5778/10235/10368/26291	7
hsa05120	hsa05120	Epithelial cell signaling in Helicobacter pylori infection	1/247	68/5894	0.946504	0.99996	0.878275	6352	1
hsa04115	hsa04115	p53 signaling pathway	1/247	69/5894	0.948772	0.99996	0.878275	3479	1
hsa05212	hsa05212	Pancreatic cancer	1/247	70/5894	0.950944	0.99996	0.878275	2277	1
hsa04114	hsa04114	Oocyte meiosis	2/247	114/5894	0.955952	0.99996	0.878275	3479/114	2
hsa04310	hsa04310	Wnt signaling pathway	3/247	151/5894	0.956301	0.99996	0.878275	5579/7471/8326	3
hsa04520	hsa04520	Adherens junction	1/247	73/5894	0.956926	0.99996	0.878275	1496	1
hsa05220	hsa05220	Chronic myeloid leukemia	1/247	73/5894	0.956926	0.99996	0.878275	399694	1
hsa04070	hsa04070	Phosphatidylinositol signaling system	1/247	78/5894	0.965324	0.99996	0.878275	5579	1
hsa04142	hsa04142	Lysosome	2/247	121/5894	0.965859	0.99996	0.878275	1521/1511	2
hsa00230	hsa00230	Purine metabolism	3/247	162/5894	0.969485	0.99996	0.878275	270/646625/114	3
hsa04144	hsa04144	Endocytosis	4/247	203/5894	0.974265	0.99996	0.878275	1234/3561/3560/6457	4
hsa04350	hsa04350	TGF-beta signaling pathway	1/247	85/5894	0.974412	0.99996	0.878275	3458	1
hsa05215	hsa05215	Prostate cancer	1/247	89/5894	0.978495	0.99996	0.878275	3479	1
hsa05012	hsa05012	Parkinson's disease	1/247	130/5894	0.996406	0.99996	0.878275	170712	1
hsa00190	hsa00190	Oxidative phosphorylation	1/247	132/5894	0.996708	0.99996	0.878275	170712	1
hsa03013	hsa03013	RNA transport	1/247	152/5894	0.998631	0.99996	0.878275	253314	1
hsa04145	hsa04145	Phagosome	1/247	156/5894	0.998852	0.99996	0.878275	10382	1
hsa04810	hsa04810	Regulation of actin cytoskeleton	2/247	214/5894	0.999053	0.99996	0.878275	57144/26291	2
hsa05010	hsa05010	Alzheimer's disease	1/247	168/5894	0.999323	0.99996	0.878275	170712	1
hsa05016	hsa05016	Huntington's disease	1/247	183/5894	0.999651	0.99996	0.878275	170712	1
hsa04740	hsa04740	Olfactory transduction	4/247	388/5894	0.99996	0.99996	0.878275	390072/284521/391192/390445	4
